# Supplementary material for: A covalent BTK ternary complex compatible with targeted protein degradation
Source: Nat Commun. 2023 Mar 2;14:1189. doi: 10.1038/s41467-023-36738-z (PMC9981747; doi:10.1038/s41467-023-36738-z)
Supplement: Supplementary file 3 — Source Data [file 41467_2023_36738_MOESM3_ESM.xlsx]

## Sheet: SEC MALS
Supplementary Figure 4B																	Supplementary Figure 4C						Supplementary Figure 6E						Supplementary Figure 6G
time (min)	BTKKD~BCCov	time (min)	[BTKKD~BCCov]+cIAP1BUCR1	time (min)	cIAP1BUCR1+BCCov	time (min)	cIAP1BUCR1	cIAP1BUCR1 MW	time (min)	time (min)	BTKKD~BCCov MW	time (min)	[BTKKD~BCCov] + cIAP1BUCR1	time (min)	cIAP1BUCR1 + BCCov		time (min)	[BTKKD~BCNC]+cIAP1BUCR1	time (min)	[BTKKD~BCNC]+cIAP1BUCR1-MW			time (min)	[BTKKD-F559A~BCCov]+cIAP1BUCR1	[BTKKD-F559A~BCCov]+cIAP1BUCR1-MW	time (min)			time (min)	[BTKKD-F559A~BCNC]+cIAP1BUCR1	time (min)	[BTKKD-F559A~BCNC]+cIAP1BUCR1-MW
-0.2667	0.007807	-0.26399	0.008629	-0.26217	-0.02528	-0.26535	0.033046	10.9137	38277.2	10.9861		9.57195	162543	10.5074	87098.3		-0.26625	-0.00217	9.56149	128080			-0.26035	0.014037	9.48549	151073			-0.26715	0.002448	9.65067	123931
-0.25851	0.008304	-0.2558	0.009189	-0.25398	-0.02562	-0.25716	0.035384	10.9219	38522.1	10.9942	39699.9	9.58014	159372	10.5156	86094.1		-0.25806	-0.00246	9.56968	127526			-0.25216	0.015213	9.49368	150921			-0.25896	0.002319	9.65887	123486
-0.25032	0.008837	-0.24761	0.009804	-0.24579	-0.02588	-0.24897	0.037399	10.9301	38604.1	11.0024	39493.2	9.58833	156875	10.5238	85142.9		-0.24987	-0.00276	9.57787	126986			-0.24397	0.016472	9.50187	149736			-0.25077	0.002118	9.66705	123046
-0.24213	0.009404	-0.23942	0.010479	-0.2376	-0.0261	-0.24078	0.039054	10.9383	38686.9	11.0106	39310.7	9.59652	154986	10.532	84201.1		-0.24168	-0.00304	9.58606	126453			-0.23578	0.017811	9.51006	148732			-0.24258	0.001854	9.67524	122601
-0.23394	0.009998	-0.23123	0.011217	-0.22941	-0.02634	-0.23259	0.040344	10.9465	38789.3	11.0188	39151.9	9.60471	153606	10.5402	83297.6		-0.23349	-0.00332	9.59425	125942			-0.22759	0.01922	9.51825	147825			-0.23439	0.00154	9.68343	122142
-0.22575	0.010606	-0.22304	0.012017	-0.22122	-0.02663	-0.2244	0.041291	10.9547	38815.2	11.027	39015.4	9.6129	152679	10.5483	82458.1		-0.2253	-0.00358	9.60244	125457			-0.2194	0.020681	9.52644	146925			-0.2262	0.001191	9.69162	121675
-0.21756	0.01121	-0.21485	0.012878	-0.21303	-0.02699	-0.21621	0.041939	10.9628	38793.9	11.0352	38911.3	9.62109	152141	10.5565	81666.2		-0.21711	-0.00383	9.61063	124981			-0.21121	0.022174	9.53463	145968			-0.21801	0.000827	9.69981	121201
-0.20937	0.011794	-0.20666	0.013793	-0.20484	-0.02745	-0.20802	0.042355	10.971	38824.9	11.0434	38853.7	9.62927	151934				-0.20892	-0.00406	9.61882	124512			-0.20302	0.023673	9.54282	144912			-0.20982	0.000464	9.708	120747
-0.20118	0.01234	-0.19847	0.014757	-0.19665	-0.02801	-0.19983	0.042606			11.0516	38773.2						-0.20073	-0.00428	9.62701	124049			-0.19483	0.025154	9.55101	143743			-0.20163	0.00012	9.71619	120299
-0.19299	0.012836	-0.19028	0.01576	-0.18846	-0.02868	-0.19164	0.042761			11.0598	38697.2						-0.19254	-0.00447	9.63519	123588			-0.18664	0.026598	9.5592	142476			-0.19344	-0.00019	9.72438	119944
-0.1848	0.013273	-0.18209	0.016792	-0.18027	-0.02946	-0.18345	0.042873			11.068	38572						-0.18435	-0.00464	9.64339	123132			-0.17845	0.02799	9.56739	141139			-0.18525	-0.00046	9.73257	119541
-0.17661	0.013648	-0.1739	0.017843	-0.17208	-0.03034	-0.17526	0.042978			11.0762	38518						-0.17616	-0.00479	9.65157	122746			-0.17026	0.029325	9.57558	139753			-0.17706	-0.00067	9.74076	119118
-0.16843	0.013961	-0.16571	0.018903	-0.16389	-0.03132	-0.16708	0.043086										-0.16798	-0.00492	9.65977	122358			-0.16208	0.030606	9.58377	138376			-0.16888	-0.00082	9.74895	118550
-0.16024	0.014216	-0.15752	0.019961	-0.1557	-0.03237	-0.15889	0.043186										-0.15979	-0.00504	9.66795	121863			-0.15389	0.031841	9.59196	137144			-0.16069	-0.00092	10.9283	48187.9
-0.15205	0.01442	-0.14933	0.02101	-0.14751	-0.03349	-0.1507	0.043246										-0.1516	-0.00514	9.67614	121356			-0.1457	0.033039	9.60015	135892			-0.1525	-0.00097	10.9365	47754
-0.14386	0.014578	-0.14114	0.022043	-0.13932	-0.03465	-0.14251	0.043222										-0.14341	-0.00523	9.68433	120823			-0.13751	0.03421					-0.14431	-0.00098	10.9447	47434
-0.13567	0.014696	-0.13295	0.023058	-0.13113	-0.03583	-0.13432	0.043065										-0.13522	-0.0053	10.8473	43489.4			-0.12932	0.035359					-0.13612	-0.00095	10.9528	47205.7
-0.12748	0.014777	-0.12476	0.02405	-0.12294	-0.03701	-0.12613	0.04273										-0.12703	-0.00535	10.8555	43172.3			-0.12113	0.036482					-0.12793	-0.0009	10.961	47051.1
-0.11929	0.014826	-0.11657	0.025018	-0.11475	-0.03819	-0.11794	0.042186										-0.11884	-0.00537	10.8637	42883			-0.11294	0.037569					-0.11974	-0.00085	10.9692	46998.4
-0.1111	0.014842	-0.10838	0.025961	-0.10656	-0.03933	-0.10975	0.041419										-0.11065	-0.00537	10.8719	42621			-0.10475	0.038602					-0.11155	-0.0008	10.9774	46944.1
-0.10291	0.014825	-0.10019	0.026875	-0.09837	-0.04044	-0.10156	0.04044										-0.10246	-0.00533	10.88	42384.3			-0.09656	0.039562					-0.10336	-0.00077	10.9856	46850.3
-0.09472	0.014777	-0.092	0.027757	-0.09018	-0.04152	-0.09337	0.039282										-0.09427	-0.00525	10.8882	42173.2			-0.08837	0.040432					-0.09517	-0.00076	10.9938	46665.5
-0.08653	0.014695	-0.08381	0.028601	-0.08199	-0.0426	-0.08518	0.038										-0.08608	-0.00511	10.8964	42016.8			-0.08018	0.041199					-0.08698	-0.00078
-0.07834	0.01458	-0.07562	0.0294	-0.0738	-0.04369	-0.07699	0.036661										-0.07789	-0.00491	10.9046	41897.2			-0.07199	0.041857					-0.07879	-0.00083
-0.07015	0.014432	-0.06743	0.030149	-0.06561	-0.04485	-0.0688	0.035343										-0.0697	-0.00465	10.9128	41746.3			-0.0638	0.042407					-0.0706	-0.00093
-0.06196	0.014249	-0.05924	0.030842	-0.05742	-0.0461	-0.06061	0.03412										-0.06151	-0.00432	10.921	41597.9			-0.05561	0.042858					-0.06241	-0.00106
-0.05377	0.014032	-0.05105	0.031483	-0.04923	-0.04749	-0.05242	0.03306										-0.05332	-0.00393	10.9292	41504.3			-0.04742	0.043218					-0.05422	-0.00124
-0.04558	0.01378	-0.04286	0.032076	-0.04104	-0.04905	-0.04423	0.032212										-0.04513	-0.00349	10.9374	41395.1			-0.03923	0.043493					-0.04603	-0.00145
-0.03739	0.013493	-0.03467	0.032636	-0.03286	-0.05079	-0.03604	0.031603										-0.03694	-0.00302					-0.03104	0.043684					-0.03784	-0.00171
-0.0292	0.013171	-0.02648	0.033181	-0.02467	-0.05271	-0.02785	0.031236										-0.02875	-0.00254					-0.02285	0.043785					-0.02965	-0.00201
-0.02101	0.012817	-0.01829	0.033735	-0.01648	-0.05478	-0.01966	0.031089										-0.02056	-0.00207					-0.01466	0.04378					-0.02146	-0.00235
-0.01282	0.012433	-0.0101	0.034322	-0.00829	-0.05696	-0.01147	0.031118										-0.01237	-0.00163					-0.00647	0.043651					-0.01327	-0.00272
-0.00463	0.012025	-0.00191	0.034967	-9.6e-05	-0.0592	-0.00328	0.031262										-0.00418	-0.00125					0.001721	0.043377					-0.00508	-0.00311
0.00356	0.011597	0.006277	0.035691	0.008094	-0.06144	0.00491	0.031452										0.00401	-0.00094					0.00991	0.042943					0.00311	-0.00353
0.01175	0.011158	0.014467	0.036508	0.016284	-0.06361	0.0131	0.031615										0.0122	-0.00072					0.0181	0.042341					0.0113	-0.00395
0.01994	0.010715	0.022657	0.037423	0.024473	-0.06566	0.02129	0.031689										0.02039	-0.0006					0.02629	0.041575					0.01949	-0.00436
0.02813	0.010273	0.030847	0.038431	0.032663	-0.06754	0.02948	0.031621										0.02858	-0.00057					0.03448	0.040664					0.02768	-0.00477
0.03632	0.009837	0.039036	0.039516	0.040853	-0.06922	0.03767	0.031379										0.03677	-0.00063					0.04267	0.039634					0.03587	-0.00515
0.044509	0.009409	0.047226	0.040654	0.049043	-0.07068	0.045859	0.030946										0.044959	-0.00077					0.050859	0.038524					0.044059	-0.00551
0.052699	0.008989	0.055416	0.041814	0.057233	-0.07191	0.054049	0.030324										0.053149	-0.00097					0.059049	0.037372					0.052249	-0.00584
0.060889	0.00858	0.063606	0.042964	0.065422	-0.07295	0.062239	0.02953										0.061339	-0.00122					0.067239	0.036218					0.060439	-0.00616
0.069079	0.008181	0.071795	0.044069	0.073612	-0.0738	0.070429	0.028592										0.069529	-0.0015					0.075429	0.035093					0.068629	-0.00645
0.077268	0.007796	0.079985	0.045098	0.081802	-0.0745	0.078619	0.027544										0.077718	-0.00179					0.083619	0.034022					0.076818	-0.00673
0.085458	0.007432	0.088175	0.046029	0.089992	-0.07511	0.086808	0.02643										0.085908	-0.00209					0.091808	0.033016					0.085008	-0.007
0.093648	0.0071	0.096365	0.046846	0.098181	-0.07565	0.094998	0.0253										0.094098	-0.00239					0.099998	0.032076					0.093198	-0.00727
0.101838	0.006812	0.104555	0.047544	0.106371	-0.07618	0.103188	0.024211										0.102288	-0.00267					0.108188	0.031197					0.101388	-0.00752
0.110028	0.006584	0.112744	0.048126	0.114561	-0.0767	0.111378	0.023231										0.110478	-0.00293					0.116378	0.030368					0.109578	-0.00777
0.118217	0.006429	0.120934	0.048604	0.122751	-0.07724	0.119567	0.022434										0.118667	-0.00318					0.124567	0.029581					0.117767	-0.008
0.126407	0.006362	0.129124	0.048994	0.130941	-0.07779	0.127757	0.0219										0.126857	-0.00341					0.132757	0.028832					0.125957	-0.0082
0.134597	0.006391	0.137314	0.049315	0.13913	-0.07831	0.135947	0.021708										0.135047	-0.00362					0.140947	0.028125					0.134147	-0.00836
0.142787	0.00652	0.145503	0.049586	0.14732	-0.07877	0.144137	0.021928										0.143237	-0.00382					0.149137	0.027476					0.142337	-0.00848
0.150976	0.00675	0.153693	0.049827	0.15551	-0.07912	0.152327	0.022613										0.151426	-0.00401					0.157327	0.02691					0.150526	-0.00854
0.159166	0.007076	0.161883	0.050051	0.1637	-0.0793	0.160516	0.023786										0.159616	-0.00418					0.165516	0.02646					0.158716	-0.00856
0.167356	0.00749	0.170073	0.050269	0.17189	-0.07927	0.168706	0.025433										0.167806	-0.00436					0.173706	0.02616					0.166906	-0.00852
0.175546	0.007985	0.178263	0.050487	0.180079	-0.079	0.176896	0.027505										0.175996	-0.00453					0.181896	0.026047					0.175096	-0.00844
0.183736	0.008552	0.186452	0.050707	0.188269	-0.0785	0.185086	0.029911										0.184186	-0.0047					0.190086	0.026147					0.183286	-0.00833
0.191925	0.009182	0.194642	0.050926	0.196459	-0.07777	0.193276	0.032535										0.192375	-0.00488					0.198276	0.026479					0.191475	-0.00821
0.200115	0.009865	0.202832	0.051138	0.204649	-0.07688	0.201465	0.035237										0.200565	-0.00504					0.206465	0.027048					0.199665	-0.0081
0.208305	0.010594	0.211022	0.051335	0.212838	-0.0759	0.209655	0.037876										0.208755	-0.0052					0.214655	0.027844					0.207855	-0.008
0.216495	0.011357	0.219212	0.051508	0.221028	-0.07492	0.217845	0.040323										0.216945	-0.00535					0.222845	0.028848					0.216045	-0.00794
0.224685	0.012143	0.227401	0.051649	0.229218	-0.07403	0.226035	0.04247										0.225135	-0.00547					0.231035	0.030026					0.224235	-0.00793
0.232874	0.012938	0.235591	0.051749	0.237408	-0.07332	0.234224	0.044245										0.233324	-0.00557					0.239224	0.031339					0.232424	-0.00797
0.241064	0.013729	0.243781	0.0518	0.245598	-0.07284	0.242414	0.045617										0.241514	-0.00563					0.247414	0.032744					0.240614	-0.00806
0.249254	0.014508	0.251971	0.051795	0.253787	-0.07265	0.250604	0.046595										0.249704	-0.00565					0.255604	0.034199					0.248804	-0.0082
0.257444	0.015268	0.26016	0.051731	0.261977	-0.07275	0.258794	0.047222										0.257894	-0.00563					0.263794	0.035662					0.256994	-0.00838
0.265633	0.016011	0.26835	0.051602	0.270167	-0.07312	0.266984	0.047569										0.266083	-0.00557					0.271984	0.037102					0.265183	-0.00859
0.273823	0.016748	0.27654	0.051407	0.278357	-0.07369	0.275173	0.047722										0.274273	-0.00547					0.280173	0.038491					0.273373	-0.00883
0.282013	0.017494	0.28473	0.051144	0.286547	-0.07439	0.283363	0.047772										0.282463	-0.00533					0.288363	0.03981					0.281563	-0.00908
0.290203	0.01827	0.29292	0.050815	0.294736	-0.07512	0.291553	0.047803										0.290653	-0.00518					0.296553	0.041049					0.289753	-0.00934
0.298393	0.019098	0.301109	0.050424	0.302926	-0.07577	0.299743	0.04788										0.298843	-0.00502					0.304743	0.042201					0.297943	-0.0096
0.306582	0.019997	0.309299	0.049974	0.311116	-0.07625	0.307933	0.048047										0.307032	-0.00485					0.312933	0.043264					0.306132	-0.00984
0.314772	0.020978	0.317489	0.049472	0.319306	-0.07646	0.316122	0.048318										0.315222	-0.0047					0.321122	0.044241					0.314322	-0.01006
0.322962	0.022041	0.325679	0.048925	0.327495	-0.07636	0.324312	0.048684										0.323412	-0.00457					0.329312	0.045134					0.322512	-0.01026
0.331152	0.023176	0.333869	0.048338	0.335685	-0.07592	0.332502	0.049113										0.331602	-0.00447					0.337502	0.045947					0.330702	-0.01044
0.339341	0.02436	0.342058	0.047713	0.343875	-0.07517	0.340692	0.049555										0.339791	-0.0044					0.345692	0.046687					0.338891	-0.01057
0.347531	0.025562	0.350248	0.04705	0.352065	-0.07415	0.348881	0.049956										0.347981	-0.00436					0.353881	0.047361					0.347081	-0.01067
0.355721	0.026742	0.358438	0.046344	0.360255	-0.07295	0.357071	0.050263										0.356171	-0.00435					0.362071	0.047978					0.355271	-0.01073
0.363911	0.02786	0.366628	0.045586	0.368444	-0.07167	0.365261	0.050432										0.364361	-0.00436					0.370261	0.048549					0.363461	-0.01075
0.372101	0.028876	0.374817	0.044764	0.376634	-0.07041	0.373451	0.050439										0.372551	-0.0044					0.378451	0.049082					0.371651	-0.01072
0.38029	0.029755	0.383007	0.043867	0.384824	-0.06927	0.381641	0.050278										0.38074	-0.00445					0.386641	0.049587					0.37984	-0.01066
0.38848	0.030471	0.391197	0.042885	0.393014	-0.06834	0.38983	0.049969										0.38893	-0.0045					0.39483	0.050066					0.38803	-0.01056
0.39667	0.03101	0.399387	0.041812	0.401204	-0.06767	0.39802	0.049553										0.39712	-0.00457					0.40302	0.050522					0.39622	-0.01042
0.40486	0.031369	0.407577	0.04065	0.409393	-0.06728	0.40621	0.049087										0.40531	-0.00463					0.41121	0.050948					0.40441	-0.01026
0.41305	0.03156	0.415766	0.039409	0.417583	-0.06716	0.4144	0.048639										0.4135	-0.00469					0.4194	0.051337					0.4126	-0.01009
0.421239	0.031609	0.423956	0.038109	0.425773	-0.06728	0.42259	0.048276										0.421689	-0.00474					0.42759	0.05168					0.420789	-0.00991
0.429429	0.031553	0.432146	0.036775	0.433963	-0.06756	0.430779	0.04806										0.429879	-0.0048					0.435779	0.051965					0.428979	-0.00973
0.437619	0.031439	0.440336	0.035443	0.442152	-0.06794	0.438969	0.048032										0.438069	-0.00485					0.443969	0.052185					0.437169	-0.00956
0.445809	0.03132	0.448526	0.034149	0.450342	-0.06832	0.447159	0.048212										0.446259	-0.00489					0.452159	0.052332					0.445359	-0.00941
0.453998	0.031247	0.456715	0.032933	0.458532	-0.06861	0.455349	0.048598										0.454448	-0.00494					0.460349	0.052405					0.453548	-0.0093
0.462188	0.031264	0.464905	0.031832	0.466722	-0.06874	0.463538	0.049157										0.462638	-0.00498					0.468538	0.052405					0.461738	-0.00923
0.470378	0.031408	0.473095	0.030876	0.474912	-0.06863	0.471728	0.04984										0.470828	-0.00502					0.476728	0.052336					0.469928	-0.0092
0.478568	0.031698	0.481285	0.030089	0.483101	-0.06821	0.479918	0.050579										0.479018	-0.00506					0.484918	0.052204					0.478118	-0.00921
0.486758	0.032137	0.489474	0.029484	0.491291	-0.06744	0.488108	0.051296										0.487208	-0.0051					0.493108	0.052016					0.486308	-0.00926
0.494947	0.032713	0.497664	0.029062	0.499481	-0.0663	0.496298	0.051911										0.495397	-0.00514					0.501298	0.051784					0.494497	-0.00935
0.503137	0.033398	0.505854	0.028815	0.507671	-0.0648	0.504487	0.052347										0.503587	-0.00518					0.509487	0.051521					0.502687	-0.00947
0.511327	0.034156	0.514044	0.028724	0.515861	-0.06296	0.512677	0.052537										0.511777	-0.00522					0.517677	0.051244					0.510877	-0.00962
0.519517	0.034947	0.522234	0.028764	0.52405	-0.06084	0.520867	0.052429										0.519967	-0.00527					0.525867	0.050978					0.519067	-0.00979
0.527706	0.035731	0.530423	0.028903	0.53224	-0.05853	0.529057	0.051989										0.528156	-0.00533					0.534057	0.050752					0.527256	-0.00998
0.535896	0.036478	0.538613	0.029106	0.54043	-0.05611	0.537247	0.051205										0.536346	-0.0054					0.542247	0.050604					0.535446	-0.01018
0.544086	0.037164	0.546803	0.029338	0.54862	-0.05371	0.545436	0.05009										0.544536	-0.0055					0.550436	0.050572					0.543636	-0.01039
0.552276	0.037778	0.554993	0.029566	0.556809	-0.05143	0.553626	0.04868										0.552726	-0.00562					0.558626	0.050699					0.551826	-0.01061
0.560466	0.03832	0.563183	0.029762	0.564999	-0.04937	0.561816	0.047034										0.560916	-0.00576					0.566816	0.051019					0.560016	-0.01084
0.568655	0.038797	0.571372	0.029904	0.573189	-0.04762	0.570006	0.045226										0.569105	-0.00592					0.575006	0.05156					0.568205	-0.01107
0.576845	0.039218	0.579562	0.029978	0.581379	-0.04624	0.578195	0.043337										0.577295	-0.00609					0.583195	0.052336					0.576395	-0.0113
0.585035	0.039593	0.587752	0.029977	0.589569	-0.04527	0.586385	0.04145										0.585485	-0.00628					0.591385	0.053339					0.584585	-0.01152
0.593225	0.039928	0.595942	0.029904	0.597758	-0.04475	0.594575	0.039636										0.593675	-0.00647					0.599575	0.054544					0.592775	-0.01172
0.601415	0.040222	0.604131	0.029771	0.605948	-0.04466	0.602765	0.03795										0.601865	-0.00665					0.607765	0.055904					0.600965	-0.01189
0.609604	0.040467	0.612321	0.02959	0.614138	-0.04501	0.610955	0.036426										0.610054	-0.00681					0.615955	0.057354					0.609154	-0.01202
0.617794	0.04065	0.620511	0.029381	0.622328	-0.04576	0.619144	0.035077										0.618244	-0.00695					0.624144	0.058817					0.617344	-0.0121
0.625984	0.040754	0.628701	0.029163	0.630518	-0.04689	0.627334	0.033893										0.626434	-0.00706					0.632334	0.060208					0.625534	-0.01213
0.634174	0.040767	0.636891	0.028951	0.638707	-0.04838	0.635524	0.032855										0.634624	-0.00714					0.640524	0.061443					0.633724	-0.0121
0.642363	0.040678	0.64508	0.02876	0.646897	-0.05018	0.643714	0.031937										0.642813	-0.00719					0.648714	0.062443					0.641913	-0.01199
0.650553	0.040487	0.65327	0.028602	0.655087	-0.05227	0.651904	0.031116										0.651003	-0.0072					0.656904	0.063144					0.650103	-0.01182
0.658743	0.040202	0.66146	0.028484	0.663277	-0.0546	0.660093	0.030375										0.659193	-0.00718					0.665093	0.063492					0.658293	-0.01159
0.666933	0.03984	0.66965	0.028414	0.671466	-0.05714	0.668283	0.029716										0.667383	-0.00713					0.673283	0.06346					0.666483	-0.01128
0.675123	0.039426	0.67784	0.028396	0.679656	-0.05983	0.676473	0.029152										0.675573	-0.00705					0.681473	0.063037					0.674673	-0.01092
0.683312	0.038988	0.686029	0.028435	0.687846	-0.06262	0.684663	0.028708										0.683762	-0.00695					0.689663	0.062234					0.682862	-0.01051
0.691502	0.038555	0.694219	0.028529	0.696036	-0.06544	0.692852	0.028419										0.691952	-0.00683					0.697852	0.061077					0.691052	-0.01005
0.699692	0.038152	0.702409	0.028676	0.704226	-0.0682	0.701042	0.028318										0.700142	-0.00667					0.706042	0.059609					0.699242	-0.00956
0.707882	0.037799	0.710599	0.028865	0.712415	-0.07082	0.709232	0.028434										0.708332	-0.0065					0.714232	0.057886					0.707432	-0.00905
0.716072	0.037506	0.718788	0.029081	0.720605	-0.07318	0.717422	0.028788										0.716522	-0.00629					0.722422	0.055975					0.715622	-0.00853
0.724261	0.037278	0.726978	0.029304	0.728795	-0.07521	0.725612	0.029387										0.724711	-0.00606					0.730612	0.053947					0.723811	-0.00803
0.732451	0.037105	0.735168	0.02951	0.736985	-0.0768	0.733801	0.030223										0.732901	-0.00581					0.738801	0.051877					0.732001	-0.00754
0.740641	0.036973	0.743358	0.029675	0.745175	-0.07789	0.741991	0.031267										0.741091	-0.00555					0.746991	0.049838					0.740191	-0.00708
0.748831	0.036856	0.751548	0.029779	0.753364	-0.07841	0.750181	0.032478										0.749281	-0.00528					0.755181	0.047902					0.748381	-0.00665
0.75702	0.036722	0.759737	0.029805	0.761554	-0.07837	0.758371	0.033805										0.75747	-0.00502					0.763371	0.046135					0.75657	-0.00626
0.76521	0.036536	0.767927	0.029748	0.769744	-0.07777	0.766561	0.035191										0.76566	-0.00478					0.771561	0.044592					0.76476	-0.00591
0.7734	0.036262	0.776117	0.029609	0.777934	-0.07667	0.77475	0.036582										0.77385	-0.00457					0.77975	0.043321					0.77295	-0.00559
0.78159	0.035867	0.784307	0.029399	0.786123	-0.07513	0.78294	0.03793										0.78204	-0.00441					0.78794	0.042354					0.78114	-0.0053
0.78978	0.035325	0.792497	0.029134	0.794313	-0.07325	0.79113	0.039188										0.79023	-0.0043					0.79613	0.041711					0.78933	-0.00505
0.797969	0.034619	0.800686	0.028836	0.802503	-0.07113	0.79932	0.040328										0.798419	-0.00425					0.80432	0.041396					0.797519	-0.00483
0.806159	0.033743	0.808876	0.028525	0.810693	-0.06888	0.807509	0.041329										0.806609	-0.00426					0.812509	0.041396					0.805709	-0.00465
0.814349	0.032702	0.817066	0.028217	0.818883	-0.06659	0.815699	0.042181										0.814799	-0.00434					0.820699	0.041681					0.813899	-0.00449
0.822539	0.031518	0.825256	0.027926	0.827072	-0.06435	0.823889	0.042883										0.822989	-0.00447					0.828889	0.042205					0.822089	-0.00438
0.830728	0.030219	0.833445	0.027659	0.835262	-0.06222	0.832079	0.043442										0.831178	-0.00464					0.837079	0.04291					0.830278	-0.0043
0.838918	0.028845	0.841635	0.027416	0.843452	-0.06027	0.840269	0.043876										0.839368	-0.00484					0.845269	0.04373					0.838468	-0.00426
0.847108	0.027444	0.849825	0.027195	0.851642	-0.05852	0.848458	0.044209										0.847558	-0.00506					0.853458	0.044595					0.846658	-0.00424
0.855298	0.026068	0.858015	0.02699	0.859832	-0.05699	0.856648	0.044474										0.855748	-0.00528					0.861648	0.045435					0.854848	-0.00426
0.863488	0.024769	0.866205	0.026794	0.868021	-0.0557	0.864838	0.044706										0.863938	-0.00549					0.869838	0.046188					0.863038	-0.00429
0.871677	0.023596	0.874394	0.026599	0.876211	-0.05463	0.873028	0.044943										0.872127	-0.00566					0.878028	0.046805					0.871227	-0.00432
0.879867	0.022591	0.882584	0.026398	0.884401	-0.05377	0.881218	0.045218										0.880317	-0.0058					0.886218	0.047248					0.879417	-0.00436
0.888057	0.021787	0.890774	0.026185	0.892591	-0.05309	0.889407	0.045558										0.888507	-0.00587					0.894407	0.047494					0.887607	-0.00439
0.896247	0.021202	0.898964	0.025956	0.90078	-0.05256	0.897597	0.04598										0.896697	-0.00589					0.902597	0.047537					0.895797	-0.0044
0.904437	0.020841	0.907154	0.025708	0.90897	-0.05215	0.905787	0.046483										0.904887	-0.00585					0.910787	0.047384					0.903987	-0.00441
0.912626	0.020695	0.915343	0.02544	0.91716	-0.05182	0.913977	0.047059										0.913076	-0.00575					0.918977	0.047057					0.912176	-0.0044
0.920816	0.020737	0.923533	0.025155	0.92535	-0.05154	0.922166	0.047684										0.921266	-0.0056					0.927166	0.046586					0.920366	-0.0044
0.929006	0.02093	0.931723	0.024854	0.93354	-0.05129	0.930356	0.04833										0.929456	-0.00542					0.935356	0.046008					0.928556	-0.00439
0.937196	0.021231	0.939913	0.024542	0.941729	-0.05106	0.938546	0.04897										0.937646	-0.00521					0.943546	0.045365					0.936746	-0.0044
0.945385	0.02159	0.948102	0.024225	0.949919	-0.05083	0.946736	0.049581										0.945835	-0.00499					0.951736	0.044698					0.944935	-0.00443
0.953575	0.021956	0.956292	0.023909	0.958109	-0.05061	0.954926	0.050148										0.954025	-0.00477					0.959926	0.044046					0.953125	-0.00449
0.961765	0.022286	0.964482	0.023602	0.966299	-0.05043	0.963115	0.050661										0.962215	-0.00457					0.968115	0.043439					0.961315	-0.00458
0.969955	0.022544	0.972672	0.023315	0.974489	-0.0503	0.971305	0.051116										0.970405	-0.00439					0.976305	0.042903					0.969505	-0.0047
0.978145	0.022704	0.980862	0.023054	0.982678	-0.05026	0.979495	0.051515										0.978595	-0.00423					0.984495	0.042452					0.977695	-0.00485
0.986334	0.022755	0.989051	0.022829	0.990868	-0.05034	0.987685	0.051858										0.986784	-0.0041					0.992685	0.04209					0.985884	-0.00504
0.994524	0.022695	0.997241	0.022644	0.999058	-0.05058	0.995875	0.052142										0.994974	-0.00399					1.00087	0.041813					0.994074	-0.00525
1.00271	0.022534	1.00543	0.022504	1.00725	-0.05099	1.00406	0.052362										1.00316	-0.00389					1.00906	0.041607					1.00226	-0.00548
1.0109	0.022291	1.01362	0.022408	1.01544	-0.05158	1.01225	0.052516										1.01135	-0.00381					1.01725	0.041453					1.01045	-0.00571
1.01909	0.021984	1.02181	0.022356	1.02363	-0.05238	1.02044	0.052599										1.01954	-0.00372					1.02544	0.041324					1.01864	-0.00595
1.02728	0.021633	1.03	0.022344	1.03182	-0.05335	1.02863	0.052607										1.02773	-0.00363					1.03363	0.041193					1.02683	-0.00618
1.03547	0.021255	1.03819	0.022368	1.04001	-0.05448	1.03682	0.052543										1.03592	-0.00353					1.04182	0.041033					1.03502	-0.0064
1.04366	0.020858	1.04638	0.022424	1.0482	-0.05574	1.04501	0.052414										1.04411	-0.00343					1.05001	0.040818					1.04321	-0.00659
1.05185	0.020446	1.05457	0.022507	1.05639	-0.05711	1.0532	0.052227										1.0523	-0.00333					1.0582	0.040529					1.0514	-0.00676
1.06004	0.020013	1.06276	0.022614	1.06458	-0.05854	1.06139	0.051995										1.06049	-0.00323					1.06639	0.040157					1.05959	-0.00691
1.06823	0.01955	1.07095	0.022744	1.07277	-0.06001	1.06958	0.05173										1.06868	-0.00314					1.07458	0.039702					1.06778	-0.00702
1.07642	0.019049	1.07914	0.022899	1.08096	-0.06147	1.07777	0.051443										1.07687	-0.00307					1.08277	0.039178					1.07597	-0.0071
1.08461	0.018504	1.08733	0.023085	1.08915	-0.06289	1.08596	0.05114										1.08506	-0.00303					1.09096	0.038607					1.08416	-0.00715
1.0928	0.017913	1.09552	0.023308	1.09733	-0.06426	1.09415	0.050826										1.09325	-0.00302					1.09915	0.038018					1.09235	-0.00716
1.10099	0.01728	1.10371	0.023579	1.10553	-0.06551	1.10234	0.050494										1.10144	-0.00303					1.10734	0.037444					1.10054	-0.00714
1.10918	0.016618	1.1119	0.023905	1.11372	-0.06663	1.11053	0.050149										1.10963	-0.00308					1.11553	0.036911					1.10873	-0.00707
1.11737	0.015949	1.12009	0.024292	1.1219	-0.06757	1.11872	0.049791										1.11782	-0.00315					1.12372	0.036445					1.11692	-0.00695
1.12556	0.015301	1.12828	0.024747	1.13009	-0.0683	1.12691	0.049424										1.12601	-0.00324					1.13191	0.036059					1.12511	-0.00679
1.13375	0.014703	1.13647	0.025266	1.13828	-0.06878	1.1351	0.049053										1.1342	-0.00335					1.1401	0.035755					1.1333	-0.00659
1.14194	0.014185	1.14466	0.025844	1.14647	-0.06898	1.14329	0.048687										1.14239	-0.00347					1.14829	0.035528					1.14149	-0.00635
1.15013	0.013775	1.15285	0.026466	1.15466	-0.06891	1.15148	0.048335										1.15058	-0.0036					1.15648	0.035364					1.14968	-0.00608
1.15832	0.01349	1.16104	0.027109	1.16285	-0.06856	1.15967	0.048002										1.15877	-0.00373					1.16467	0.035242					1.15787	-0.00578
1.16651	0.013339	1.16923	0.027748	1.17104	-0.06798	1.16786	0.04769										1.16696	-0.00385					1.17286	0.035141					1.16606	-0.00546
1.1747	0.013319	1.17742	0.028355	1.17923	-0.06719	1.17605	0.047398										1.17515	-0.00397					1.18105	0.035039					1.17425	-0.00513
1.18289	0.013411	1.18561	0.0289	1.18742	-0.06626	1.18424	0.047122										1.18334	-0.0041					1.18924	0.034916					1.18244	-0.0048
1.19108	0.013584	1.1938	0.029359	1.19561	-0.06527	1.19243	0.04685										1.19153	-0.00423					1.19743	0.034756					1.19063	-0.00447
1.19927	0.013797	1.20199	0.029713	1.2038	-0.06429	1.20062	0.046578										1.19972	-0.00436					1.20562	0.034546					1.19882	-0.00414
1.20746	0.014003	1.21018	0.02995	1.21199	-0.06338	1.20881	0.046306										1.20791	-0.00451					1.21381	0.034282					1.20701	-0.00381
1.21565	0.014154	1.21836	0.030067	1.22018	-0.06259	1.217	0.046036										1.2161	-0.00467					1.222	0.03396					1.2152	-0.00348
1.22384	0.01421	1.22656	0.030069	1.22837	-0.06195	1.22519	0.045775										1.22429	-0.00485					1.23019	0.033587					1.22339	-0.00316
1.23203	0.014138	1.23474	0.02997	1.23656	-0.06147	1.23338	0.045533										1.23248	-0.00504					1.23838	0.033172					1.23158	-0.00286
1.24022	0.013923	1.24293	0.029789	1.24475	-0.06113	1.24157	0.045315										1.24067	-0.00526					1.24657	0.03273					1.23977	-0.00257
1.24841	0.013566	1.25113	0.029554	1.25294	-0.06089	1.24976	0.045119										1.24886	-0.00548					1.25476	0.032284					1.24796	-0.00231
1.2566	0.013085	1.25931	0.029292	1.26113	-0.06072	1.25795	0.044935										1.25705	-0.00572					1.26295	0.031858					1.25615	-0.00209
1.26479	0.012508	1.2675	0.029037	1.26932	-0.06058	1.26614	0.044745										1.26524	-0.00595					1.27114	0.031479					1.26434	-0.00192
1.27298	0.011876	1.27569	0.028818	1.27751	-0.06041	1.27433	0.04452										1.27343	-0.00619					1.27933	0.031174					1.27253	-0.00181
1.28117	0.011231	1.28388	0.028664	1.2857	-0.06019	1.28252	0.044224										1.28162	-0.00643					1.28752	0.030964					1.28072	-0.00176
1.28936	0.010615	1.29207	0.028596	1.29389	-0.05991	1.29071	0.043822										1.28981	-0.00666					1.29571	0.030865					1.28891	-0.00178
1.29755	0.010065	1.30026	0.028629	1.30208	-0.05956	1.2989	0.043287										1.298	-0.00688					1.3039	0.030879					1.2971	-0.00186
1.30574	0.009606	1.30845	0.028774	1.31027	-0.05912	1.30709	0.042608										1.30619	-0.00708					1.31209	0.030999					1.30529	-0.00198
1.31393	0.009252	1.31664	0.029032	1.31846	-0.05859	1.31528	0.041795										1.31438	-0.00728					1.32028	0.031209					1.31348	-0.00215
1.32211	0.009005	1.32483	0.029398	1.32665	-0.05796	1.32347	0.040877										1.32256	-0.00746					1.32847	0.031485					1.32167	-0.00234
1.33031	0.008852	1.33302	0.029863	1.33484	-0.05719	1.33166	0.039906										1.33075	-0.00762					1.33666	0.0318					1.32986	-0.00255
1.33849	0.008769	1.34121	0.030412	1.34303	-0.05625	1.33985	0.038952										1.33895	-0.00776					1.34485	0.032128					1.33804	-0.00276
1.34668	0.008724	1.3494	0.031027	1.35122	-0.05511	1.34804	0.038092										1.34713	-0.00787					1.35303	0.032452					1.34624	-0.00296
1.35488	0.008685	1.35759	0.031691	1.35941	-0.05373	1.35623	0.037401										1.35532	-0.00796					1.36122	0.032762					1.35442	-0.00315
1.36306	0.008618	1.36578	0.032385	1.3676	-0.05209	1.36441	0.036935										1.36351	-0.00802					1.36942	0.033064					1.36261	-0.00333
1.37125	0.008496	1.37397	0.033095	1.37579	-0.05019	1.37261	0.036726										1.3717	-0.00804					1.3776	0.033374					1.3708	-0.0035
1.37944	0.008299	1.38216	0.033806	1.38398	-0.04807	1.38079	0.036783										1.37989	-0.00803					1.38579	0.033716					1.37899	-0.00364
1.38763	0.008017	1.39035	0.034503	1.39217	-0.04577	1.38898	0.037084										1.38808	-0.00798					1.39398	0.034122					1.38718	-0.00377
1.39582	0.007653	1.39854	0.035175	1.40036	-0.04339	1.39717	0.037574										1.39627	-0.0079					1.40217	0.034623					1.39537	-0.00387
1.40401	0.007217	1.40673	0.035812	1.40855	-0.04103	1.40536	0.038178										1.40446	-0.00777					1.41036	0.035246					1.40356	-0.00396
1.4122	0.006726	1.41492	0.036401	1.41674	-0.03879	1.41355	0.038803										1.41265	-0.0076					1.41855	0.036005					1.41175	-0.00403
1.42039	0.006197	1.42311	0.036934	1.42493	-0.0368	1.42174	0.039349										1.42084	-0.0074					1.42674	0.036905					1.41994	-0.00408
1.42858	0.00565	1.4313	0.037403	1.43312	-0.03514	1.42993	0.039728										1.42903	-0.00716					1.43493	0.037939					1.42813	-0.00412
1.43677	0.005098	1.43949	0.037805	1.44131	-0.0339	1.43812	0.039861										1.43722	-0.00688					1.44312	0.039089					1.43632	-0.00415
1.44496	0.004555	1.44768	0.038139	1.4495	-0.03314	1.44631	0.039695										1.44541	-0.00657					1.45131	0.040331					1.44451	-0.00417
1.45315	0.004027	1.45587	0.038408	1.45769	-0.0329	1.4545	0.0392										1.4536	-0.00622					1.4595	0.041635					1.4527	-0.00419
1.46134	0.00352	1.46406	0.038621	1.46588	-0.03318	1.46269	0.038375										1.46179	-0.00584					1.46769	0.042968					1.46089	-0.00422
1.46953	0.003043	1.47225	0.038786	1.47406	-0.03396	1.47088	0.037238										1.46998	-0.00542					1.47588	0.0443					1.46908	-0.00427
1.47772	0.002605	1.48044	0.038914	1.48226	-0.03522	1.47907	0.035833										1.47817	-0.00496					1.48407	0.045603					1.47727	-0.00434
1.48591	0.002217	1.48863	0.039017	1.49045	-0.03689	1.48726	0.034216										1.48636	-0.00446					1.49226	0.046848					1.48546	-0.00443
1.4941	0.001896	1.49682	0.039105	1.49863	-0.03892	1.49545	0.03245										1.49455	-0.00393					1.50045	0.048012					1.49365	-0.00457
1.50229	0.001665	1.50501	0.039189	1.50683	-0.04122	1.50364	0.030601										1.50274	-0.00337					1.50864	0.04907					1.50184	-0.00473
1.51048	0.001547	1.5132	0.039278	1.51501	-0.04369	1.51183	0.028738										1.51093	-0.00279					1.51683	0.050004					1.51003	-0.00494
1.51867	0.001569	1.52139	0.039378	1.5232	-0.04623	1.52002	0.026914										1.51912	-0.00221					1.52502	0.050798					1.51822	-0.00518
1.52686	0.001755	1.52958	0.039496	1.53139	-0.04872	1.52821	0.025186										1.52731	-0.00163					1.53321	0.051444					1.52641	-0.00544
1.53505	0.002123	1.53777	0.039635	1.53958	-0.05105	1.5364	0.023602										1.5355	-0.00107					1.5414	0.05194					1.5346	-0.00573
1.54324	0.002685	1.54596	0.039798	1.54777	-0.05313	1.54459	0.022204										1.54369	-0.00056					1.54959	0.0523					1.54279	-0.00603
1.55143	0.003445	1.55415	0.039985	1.55596	-0.05488	1.55278	0.02103										1.55188	-0.00011					1.55778	0.052547					1.55098	-0.00633
1.55962	0.004393	1.56234	0.040194	1.56415	-0.05624	1.56097	0.020112										1.56007	0.00026					1.56597	0.052715					1.55917	-0.00662
1.56781	0.005513	1.57053	0.040421	1.57234	-0.05719	1.56916	0.019479										1.56826	0.000548					1.57416	0.052847					1.56736	-0.00689
1.576	0.006778	1.57872	0.040656	1.58053	-0.05776	1.57735	0.019154										1.57645	0.000742					1.58235	0.052991					1.57555	-0.00713
1.58419	0.008155	1.58691	0.040889	1.58872	-0.05796	1.58554	0.019155										1.58464	0.000842					1.59054	0.053193					1.58374	-0.00734
1.59238	0.009607	1.5951	0.041108	1.59691	-0.05788	1.59373	0.019492										1.59283	0.000851					1.59873	0.053492					1.59193	-0.0075
1.60057	0.011094	1.60329	0.0413	1.6051	-0.05759	1.60192	0.020166										1.60102	0.000778					1.60692	0.053914					1.60012	-0.00762
1.60876	0.012578	1.61147	0.041455	1.61329	-0.05717	1.61011	0.021169										1.60921	0.000636					1.61511	0.054469					1.60831	-0.0077
1.61695	0.014021	1.61966	0.041562	1.62148	-0.0567	1.6183	0.022479										1.6174	0.000441					1.6233	0.055152					1.6165	-0.00774
1.62514	0.01539	1.62786	0.041617	1.62967	-0.05623	1.62649	0.024068										1.62559	0.000208					1.63149	0.05594					1.62469	-0.00776
1.63333	0.01666	1.63604	0.041615	1.63786	-0.05579	1.63468	0.025891										1.63378	-4.64e-05					1.63968	0.056796					1.63288	-0.00776
1.64152	0.017806	1.64423	0.041558	1.64605	-0.05538	1.64287	0.027896										1.64197	-0.00031					1.64787	0.05767					1.64107	-0.00777
1.64971	0.018808	1.65242	0.041449	1.65424	-0.05497	1.65106	0.030015										1.65016	-0.00057					1.65606	0.058507					1.64926	-0.00778
1.6579	0.019647	1.66061	0.041293	1.66243	-0.05452	1.65925	0.032174										1.65835	-0.00081					1.66425	0.05925					1.65745	-0.00781
1.66609	0.020308	1.6688	0.041095	1.67062	-0.05396	1.66744	0.034295										1.66654	-0.00103					1.67244	0.059841					1.66564	-0.00787
1.67428	0.020784	1.67699	0.040861	1.67881	-0.05324	1.67563	0.036301										1.67473	-0.00124					1.68063	0.060231					1.67383	-0.00796
1.68247	0.021073	1.68518	0.040597	1.687	-0.05229	1.68382	0.038121										1.68292	-0.00142					1.68882	0.060379					1.68202	-0.00807
1.69066	0.021186	1.69337	0.040308	1.69519	-0.05107	1.69201	0.039695										1.69111	-0.00158					1.69701	0.060258					1.69021	-0.00821
1.69884	0.021144	1.70156	0.040001	1.70338	-0.04955	1.7002	0.040979										1.69929	-0.00173					1.7052	0.059853					1.6984	-0.00835
1.70704	0.020975	1.70975	0.039683	1.71157	-0.04774	1.70839	0.041948										1.70748	-0.00187					1.71339	0.059168					1.70659	-0.00848
1.71522	0.020719	1.71794	0.039364	1.71976	-0.04568	1.71658	0.042596										1.71568	-0.00199					1.72158	0.058219					1.71477	-0.0086
1.72341	0.020418	1.72613	0.039051	1.72795	-0.04346	1.72477	0.042933										1.72386	-0.00212					1.72976	0.057041					1.72297	-0.00868
1.73161	0.02011	1.73432	0.038751	1.73614	-0.04116	1.73296	0.042979										1.73205	-0.00224					1.73795	0.055676					1.73115	-0.00872
1.73979	0.019826	1.74251	0.038469	1.74433	-0.0389	1.74114	0.042763										1.74024	-0.00236					1.74615	0.054175					1.73934	-0.00871
1.74798	0.019586	1.7507	0.038209	1.75252	-0.03681	1.74934	0.042315										1.74843	-0.00249					1.75433	0.052593					1.74753	-0.00863
1.75617	0.019394	1.75889	0.03797	1.76071	-0.03499	1.75753	0.041664										1.75662	-0.00263					1.76252	0.050983					1.75572	-0.00851
1.76436	0.019241	1.76708	0.03775	1.7689	-0.03356	1.76571	0.04084										1.76481	-0.00277					1.77071	0.049389					1.76391	-0.00832
1.77255	0.019104	1.77527	0.037545	1.77709	-0.03257	1.7739	0.039871										1.773	-0.00293					1.7789	0.047847					1.7721	-0.00809
1.78074	0.018953	1.78346	0.03735	1.78528	-0.03206	1.78209	0.03878										1.78119	-0.00309					1.78709	0.046377					1.78029	-0.00781
1.78893	0.018756	1.79165	0.037161	1.79347	-0.03204	1.79028	0.037596										1.78938	-0.00325					1.79528	0.044987					1.78848	-0.00751
1.79712	0.018486	1.79984	0.036977	1.80166	-0.03246	1.79847	0.036346										1.79757	-0.00342					1.80347	0.043674					1.79667	-0.0072
1.80531	0.018124	1.80803	0.0368	1.80985	-0.03327	1.80666	0.035071										1.80576	-0.0036					1.81166	0.042423					1.80486	-0.00689
1.8135	0.01766	1.81622	0.036634	1.81804	-0.03436	1.81485	0.033822										1.81395	-0.00377					1.81985	0.041216					1.81305	-0.0066
1.82169	0.0171	1.82441	0.036479	1.82623	-0.03566	1.82304	0.032664										1.82214	-0.00394					1.82804	0.040032					1.82124	-0.00634
1.82988	0.01646	1.8326	0.036338	1.83442	-0.03706	1.83123	0.031671										1.83033	-0.00409					1.83623	0.038857					1.82943	-0.00611
1.83807	0.015764	1.84079	0.036211	1.84261	-0.03848	1.83942	0.030925										1.83852	-0.00422					1.84442	0.037683					1.83762	-0.00593
1.84626	0.015044	1.84898	0.036096	1.8508	-0.03988	1.84761	0.030508										1.84671	-0.00432					1.85261	0.03651					1.84581	-0.0058
1.85445	0.014329	1.85717	0.035986	1.85899	-0.04118	1.8558	0.030496										1.8549	-0.00439					1.8608	0.035351					1.854	-0.00571
1.86264	0.013646	1.86536	0.035876	1.86718	-0.04238	1.86399	0.030948										1.86309	-0.00441					1.86899	0.034225					1.86219	-0.00566
1.87083	0.013016	1.87355	0.035762	1.87536	-0.04346	1.87218	0.031897										1.87128	-0.00439					1.87718	0.033156					1.87038	-0.00564
1.87902	0.012454	1.88174	0.035641	1.88356	-0.04441	1.88037	0.033344										1.87947	-0.00432					1.88537	0.03217					1.87857	-0.00566
1.88721	0.011966	1.88993	0.035515	1.89174	-0.04526	1.88856	0.035249										1.88766	-0.00421					1.89356	0.031292					1.88676	-0.00569
1.8954	0.011554	1.89812	0.035385	1.89993	-0.04602	1.89675	0.037533										1.89585	-0.00407					1.90175	0.030547					1.89495	-0.00573
1.90359	0.011214	1.90631	0.035256	1.90812	-0.04671	1.90494	0.040078										1.90404	-0.00391					1.90994	0.029957					1.90314	-0.00579
1.91178	0.010936	1.9145	0.035131	1.91631	-0.04733	1.91313	0.04274										1.91223	-0.00373					1.91813	0.029536					1.91133	-0.00585
1.91997	0.010711	1.92269	0.035015	1.9245	-0.0479	1.92132	0.045361										1.92042	-0.00357					1.92632	0.029294					1.91952	-0.00592
1.92816	0.010528	1.93088	0.03491	1.93269	-0.04841	1.92951	0.04778										1.92861	-0.00342					1.93451	0.029233					1.92771	-0.00601
1.93635	0.010375	1.93907	0.034815	1.94088	-0.04884	1.9377	0.049855										1.9368	-0.0033					1.9427	0.029355					1.9359	-0.00611
1.94454	0.01024	1.94726	0.03473	1.94907	-0.04918	1.94589	0.051474										1.94499	-0.00323					1.95089	0.02965					1.94409	-0.00624
1.95273	0.010111	1.95545	0.034651	1.95726	-0.04939	1.95408	0.052572										1.95318	-0.0032					1.95908	0.030104					1.95228	-0.0064
1.96092	0.009972	1.96364	0.034575	1.96545	-0.04944	1.96227	0.053134										1.96137	-0.00322					1.96727	0.030697					1.96047	-0.00659
1.96911	0.009812	1.97183	0.034501	1.97364	-0.04929	1.97046	0.053198										1.96956	-0.00329					1.97546	0.0314					1.96866	-0.00682
1.9773	0.009622	1.98002	0.034429	1.98183	-0.04893	1.97865	0.052849										1.97775	-0.00339					1.98365	0.03218					1.97685	-0.00709
1.98549	0.009392	1.98821	0.034361	1.99002	-0.04834	1.98684	0.052201										1.98594	-0.00353					1.99184	0.032994					1.98504	-0.00739
1.99368	0.00912	1.99639	0.034298	1.99821	-0.04753	1.99503	0.051386										1.99413	-0.00371					2.00003	0.033797					1.99323	-0.00772
2.00187	0.008804	2.00459	0.034244	2.0064	-0.04652	2.00322	0.050538										2.00232	-0.0039					2.00822	0.034543					2.00142	-0.00807
2.01006	0.008446	2.01277	0.0342	2.01459	-0.04536	2.01141	0.049774										2.01051	-0.00412					2.01641	0.035187					2.00961	-0.00843
2.01825	0.008053	2.02096	0.034167	2.02278	-0.04408	2.0196	0.049184										2.0187	-0.00435					2.0246	0.035695					2.0178	-0.00879
2.02644	0.007635	2.02915	0.034141	2.03097	-0.04273	2.02779	0.048828										2.02689	-0.00459					2.03279	0.036037					2.02599	-0.00916
2.03463	0.007208	2.03734	0.034117	2.03916	-0.04137	2.03598	0.048733										2.03508	-0.00485					2.04098	0.036202					2.03418	-0.0095
2.04282	0.006787	2.04553	0.034086	2.04735	-0.04004	2.04417	0.048901										2.04327	-0.00511					2.04917	0.036189					2.04237	-0.00983
2.05101	0.006392	2.05372	0.034041	2.05554	-0.03878	2.05236	0.049313										2.05146	-0.00539					2.05736	0.036012					2.05056	-0.01013
2.0592	0.00604	2.06191	0.033972	2.06373	-0.03761	2.06055	0.049944										2.05965	-0.00566					2.06555	0.035692					2.05875	-0.01039
2.06739	0.005752	2.0701	0.033872	2.07192	-0.03657	2.06874	0.050764										2.06784	-0.00595					2.07374	0.035262					2.06694	-0.0106
2.07558	0.005538	2.07829	0.033732	2.08011	-0.03566	2.07693	0.051748										2.07603	-0.00623					2.08193	0.034756					2.07512	-0.01076
2.08377	0.005407	2.08648	0.033547	2.0883	-0.03491	2.08512	0.052879										2.08421	-0.0065					2.09012	0.034205					2.08331	-0.01086
2.09196	0.005354	2.09467	0.033312	2.09649	-0.03434	2.09331	0.054145										2.0924	-0.00675					2.09831	0.033639					2.09151	-0.0109
2.10014	0.005369	2.10286	0.033025	2.10468	-0.03396	2.1015	0.05554										2.1006	-0.00698					2.1065	0.033079					2.0997	-0.01087
2.10833	0.00543	2.11105	0.032687	2.11287	-0.03376	2.10968	0.057063										2.10879	-0.00717					2.11469	0.032545					2.10789	-0.01077
2.11652	0.005508	2.11924	0.032296	2.12106	-0.03374	2.11788	0.058706										2.11697	-0.00731					2.12288	0.032052					2.11607	-0.01059
2.12471	0.005573	2.12743	0.031854	2.12925	-0.03389	2.12607	0.060451										2.12516	-0.0074					2.13106	0.031611					2.12426	-0.01034
2.1329	0.005598	2.13562	0.031361	2.13744	-0.03419	2.13426	0.062272										2.13335	-0.00742					2.13925	0.031238					2.13245	-0.01003
2.14109	0.005557	2.14381	0.030818	2.14563	-0.03462	2.14244	0.064127										2.14154	-0.00738					2.14744	0.030947					2.14064	-0.00966
2.14928	0.005436	2.152	0.03023	2.15382	-0.03518	2.15063	0.065957										2.14973	-0.00726					2.15563	0.030758					2.14883	-0.00925
2.15747	0.005229	2.16019	0.0296	2.16201	-0.03585	2.15882	0.067685										2.15792	-0.00708					2.16382	0.030688					2.15702	-0.0088
2.16566	0.004939	2.16838	0.028938	2.1702	-0.03666	2.16701	0.069231										2.16611	-0.00684					2.17201	0.030759					2.16521	-0.00834
2.17385	0.004582	2.17657	0.028252	2.17839	-0.0376	2.1752	0.070507										2.1743	-0.00655					2.1802	0.030984					2.1734	-0.00789
2.18204	0.004181	2.18476	0.027554	2.18658	-0.0387	2.18339	0.071428										2.18249	-0.00623					2.18839	0.031371					2.18159	-0.00746
2.19023	0.003765	2.19295	0.026857	2.19477	-0.03999	2.19158	0.071919										2.19068	-0.00589					2.19658	0.031919					2.18978	-0.00708
2.19842	0.003363	2.20114	0.026172	2.20296	-0.04149	2.19977	0.071919										2.19887	-0.00556					2.20477	0.032607					2.19797	-0.00676
2.20661	0.003003	2.20933	0.025513	2.21115	-0.04321	2.20796	0.071394										2.20706	-0.00525					2.21296	0.033407					2.20616	-0.0065
2.2148	0.002717	2.21752	0.024891	2.21934	-0.04516	2.21615	0.070332										2.21525	-0.00498					2.22115	0.034273					2.21435	-0.00633
2.22299	0.002528	2.22571	0.024317	2.22753	-0.04734	2.22434	0.068752										2.22344	-0.00477					2.22934	0.035153					2.22254	-0.00625
2.23118	0.002455	2.2339	0.023797	2.23571	-0.04972	2.23253	0.0667										2.23163	-0.00463					2.23753	0.03599					2.23073	-0.00624
2.23937	0.002509	2.24209	0.023341	2.2439	-0.05227	2.24072	0.06424										2.23982	-0.00456					2.24572	0.036728					2.23892	-0.0063
2.24756	0.002692	2.25028	0.022952	2.2521	-0.05498	2.24891	0.061456										2.24801	-0.00457					2.25391	0.037318					2.24711	-0.00642
2.25575	0.002998	2.25847	0.022634	2.26029	-0.05779	2.2571	0.058439										2.2562	-0.00465					2.2621	0.037721					2.2553	-0.00659
2.26394	0.00341	2.26666	0.022388	2.26848	-0.06067	2.26529	0.055288										2.26439	-0.0048					2.27029	0.037916					2.26349	-0.00678
2.27213	0.003903	2.27485	0.022215	2.27666	-0.06359	2.27348	0.052098										2.27258	-0.005					2.27848	0.037901					2.27168	-0.00697
2.28032	0.004449	2.28304	0.022113	2.28485	-0.06651	2.28167	0.048956										2.28077	-0.00524					2.28667	0.037689					2.27987	-0.00717
2.28851	0.005012	2.29123	0.022083	2.29304	-0.0694	2.28986	0.045938										2.28896	-0.00551					2.29486	0.03731					2.28806	-0.00734
2.2967	0.005559	2.29942	0.022123	2.30123	-0.07225	2.29805	0.043103										2.29715	-0.0058					2.30305	0.036802					2.29625	-0.0075
2.30489	0.006057	2.30761	0.022231	2.30942	-0.07502	2.30624	0.040499										2.30534	-0.00609					2.31124	0.036213					2.30444	-0.00762
2.31308	0.006479	2.3158	0.022404	2.31761	-0.07771	2.31443	0.038157										2.31353	-0.00637					2.31943	0.035594					2.31263	-0.00772
2.32127	0.006805	2.32399	0.022637	2.3258	-0.08031	2.32262	0.036091										2.32172	-0.00664					2.32762	0.03499					2.32082	-0.00779
2.32946	0.007027	2.33218	0.022921	2.33399	-0.08281	2.33081	0.0343										2.32991	-0.00688					2.33581	0.034439					2.32901	-0.00783
2.33765	0.007143	2.34037	0.023249	2.34218	-0.08522	2.339	0.03277										2.3381	-0.0071					2.344	0.033973					2.3372	-0.00785
2.34584	0.007165	2.34856	0.02361	2.35037	-0.08754	2.34719	0.03147										2.34629	-0.00728					2.35219	0.033609					2.34539	-0.00785
2.35403	0.007107	2.35675	0.023991	2.35856	-0.08979	2.35538	0.030362										2.35448	-0.00743					2.36038	0.033354					2.35358	-0.00783
2.36222	0.006991	2.36494	0.024382	2.36675	-0.09198	2.36357	0.029401										2.36267	-0.00755					2.36857	0.033203					2.36177	-0.00779
2.37041	0.006841	2.37312	0.024769	2.37494	-0.09411	2.37176	0.02854										2.37086	-0.00763					2.37676	0.033145					2.36996	-0.00773
2.3786	0.006676	2.38131	0.025138	2.38313	-0.09618	2.37995	0.027729										2.37905	-0.00769					2.38495	0.033165					2.37815	-0.00765
2.38679	0.006514	2.38951	0.025478	2.39132	-0.09819	2.38814	0.026923										2.38724	-0.00771					2.39314	0.033247					2.38634	-0.00754
2.39498	0.006365	2.3977	0.025774	2.39951	-0.1001	2.39633	0.026088										2.39543	-0.00771					2.40133	0.033382					2.39453	-0.00739
2.40317	0.00623	2.40588	0.026014	2.4077	-0.1019	2.40452	0.0252										2.40362	-0.00769					2.40952	0.033563					2.40272	-0.00721
2.41136	0.006109	2.41407	0.026189	2.41589	-0.10354	2.41271	0.024248										2.41181	-0.00763					2.41771	0.033791					2.41091	-0.00697
2.41955	0.005996	2.42226	0.026293	2.42408	-0.10498	2.4209	0.023233										2.42	-0.00755					2.4259	0.034072					2.4191	-0.00669
2.42774	0.005882	2.43045	0.026323	2.43227	-0.10618	2.42909	0.022165										2.42819	-0.00744					2.43409	0.034412					2.42729	-0.00635
2.43593	0.005755	2.43864	0.026283	2.44046	-0.10709	2.43728	0.02106										2.43638	-0.00731					2.44228	0.034816					2.43548	-0.00595
2.44412	0.005607	2.44683	0.02618	2.44865	-0.10766	2.44547	0.019936										2.44457	-0.00716					2.45047	0.035283					2.44367	-0.0055
2.4523	0.005427	2.45502	0.026025	2.45684	-0.10783	2.45366	0.018808										2.45275	-0.007					2.45866	0.035804					2.45186	-0.00499
2.46049	0.005211	2.46321	0.025832	2.46503	-0.10758	2.46185	0.017682										2.46095	-0.00682					2.46685	0.036358					2.46005	-0.00445
2.46868	0.004957	2.4714	0.025618	2.47322	-0.10685	2.47004	0.016566										2.46914	-0.00665					2.47504	0.036917					2.46823	-0.0039
2.47688	0.004668	2.47959	0.025404	2.48141	-0.10562	2.47823	0.015459										2.47732	-0.00649					2.48323	0.037444					2.47642	-0.00334
2.48507	0.004351	2.48778	0.025203	2.4896	-0.10386	2.48642	0.014355										2.48551	-0.00635					2.49142	0.037902					2.48461	-0.0028
2.49325	0.004017	2.49597	0.02503	2.49779	-0.10156	2.4946	0.013247										2.4937	-0.00623					2.4996	0.03825					2.4928	-0.00231
2.50144	0.003687	2.50416	0.024891	2.50598	-0.09873	2.50279	0.012132										2.50189	-0.00616					2.5078	0.038457					2.50099	-0.00189
2.50963	0.003379	2.51235	0.024794	2.51417	-0.09541	2.51098	0.011007										2.51008	-0.00612					2.51599	0.038505					2.50918	-0.00155
2.51782	0.003115	2.52054	0.024739	2.52236	-0.09167	2.51918	0.009873										2.51827	-0.00613					2.52418	0.038384					2.51737	-0.0013
2.52601	0.002916	2.52873	0.024725	2.53055	-0.0876	2.52736	0.008741										2.52646	-0.00618					2.53236	0.038105					2.52556	-0.00116
2.5342	0.0028	2.53692	0.02475	2.53874	-0.0833	2.53555	0.007626										2.53465	-0.00628					2.54055	0.037689					2.53375	-0.00113
2.54239	0.002781	2.54511	0.024812	2.54693	-0.07891	2.54374	0.006543										2.54284	-0.00641					2.54874	0.03717					2.54194	-0.00118
2.55058	0.002868	2.5533	0.024911	2.55512	-0.07452	2.55193	0.005506										2.55103	-0.00658					2.55693	0.03659					2.55013	-0.00132
2.55877	0.003062	2.56149	0.025051	2.56331	-0.07024	2.56012	0.004527										2.55922	-0.00677					2.56512	0.035994					2.55832	-0.00152
2.56696	0.003363	2.56968	0.025236	2.5715	-0.06616	2.56831	0.003609										2.56741	-0.00698					2.57331	0.035425					2.56651	-0.00177
2.57515	0.003761	2.57787	0.02547	2.57969	-0.06232	2.5765	0.002748										2.5756	-0.00721					2.5815	0.034918					2.5747	-0.00206
2.58334	0.004247	2.58606	0.025758	2.58788	-0.05873	2.58469	0.001932										2.58379	-0.00744					2.58969	0.034499					2.58289	-0.00236
2.59153	0.004809	2.59425	0.0261	2.59607	-0.0554	2.59288	0.001147										2.59198	-0.00768					2.59788	0.034174					2.59108	-0.00268
2.59972	0.005437	2.60244	0.026491	2.60426	-0.05229	2.60107	0.000375										2.60017	-0.00791					2.60607	0.033939					2.59927	-0.003
2.60791	0.006119	2.61063	0.026923	2.61245	-0.04939	2.60926	-0.0004										2.60836	-0.00813					2.61426	0.03377					2.60746	-0.00331
2.6161	0.006845	2.61882	0.02738	2.62064	-0.04668	2.61745	-0.00119										2.61655	-0.00834					2.62245	0.033634					2.61565	-0.00362
2.62429	0.007608	2.62701	0.027843	2.62882	-0.04415	2.62564	-0.002										2.62474	-0.00854					2.63064	0.03349					2.62384	-0.00392
2.63248	0.008402	2.6352	0.028293	2.63701	-0.04185	2.63383	-0.00283										2.63293	-0.00871					2.63883	0.033293					2.63203	-0.00421
2.64067	0.009223	2.64339	0.028712	2.6452	-0.0398	2.64202	-0.00367										2.64112	-0.00887					2.64702	0.033006					2.64022	-0.00449
2.64886	0.010065	2.65158	0.029086	2.6534	-0.03809	2.65021	-0.0045										2.64931	-0.00901					2.65521	0.032599					2.64841	-0.00475
2.65705	0.010927	2.65977	0.029411	2.66158	-0.03678	2.6584	-0.00532										2.6575	-0.00911					2.6634	0.03206					2.6566	-0.005
2.66524	0.011803	2.66796	0.029692	2.66977	-0.03591	2.66659	-0.00609										2.66569	-0.00919					2.67159	0.031394					2.66479	-0.00522
2.67343	0.012691	2.67615	0.029945	2.67796	-0.03554	2.67478	-0.00681										2.67388	-0.00924					2.67978	0.030624					2.67298	-0.00543
2.68162	0.013592	2.68434	0.030194	2.68615	-0.03566	2.68297	-0.00744										2.68207	-0.00926					2.68797	0.029788					2.68117	-0.00562
2.68981	0.014504	2.69253	0.030466	2.69434	-0.03626	2.69116	-0.00798										2.69026	-0.00926					2.69616	0.028936					2.68936	-0.00578
2.698	0.015431	2.70072	0.030793	2.70253	-0.03727	2.69935	-0.00841										2.69845	-0.00922					2.70435	0.028125					2.69755	-0.00594
2.70619	0.016379	2.70891	0.031204	2.71072	-0.0386	2.70754	-0.0087										2.70664	-0.00916					2.71254	0.027407					2.70574	-0.00608
2.71438	0.017361	2.7171	0.031724	2.71891	-0.04016	2.71573	-0.00883										2.71483	-0.00908					2.72073	0.026831					2.71393	-0.00623
2.72257	0.018388	2.72529	0.032364	2.7271	-0.04184	2.72392	-0.00878										2.72302	-0.00897					2.72892	0.026429					2.72212	-0.00637
2.73076	0.019472	2.73348	0.033127	2.73529	-0.04352	2.73211	-0.00851										2.73121	-0.00885					2.73711	0.026218					2.73031	-0.00652
2.73895	0.020624	2.74167	0.034001	2.74348	-0.04512	2.7403	-0.008										2.7394	-0.00871					2.7453	0.026197					2.7385	-0.00668
2.74714	0.021849	2.74986	0.034965	2.75167	-0.04658	2.74849	-0.00722										2.74759	-0.00855					2.75349	0.02635					2.74669	-0.00685
2.75533	0.023148	2.75805	0.03599	2.75986	-0.04784	2.75668	-0.00615										2.75578	-0.00839					2.76168	0.026644					2.75488	-0.00702
2.76352	0.024512	2.76623	0.037041	2.76805	-0.0489	2.76487	-0.00477										2.76397	-0.00823					2.76987	0.027038					2.76307	-0.0072
2.77171	0.02593	2.77442	0.03808	2.77624	-0.04976	2.77306	-0.00309										2.77216	-0.00807					2.77806	0.027486					2.77126	-0.00736
2.7799	0.02738	2.78261	0.039073	2.78443	-0.05043	2.78125	-0.00114										2.78035	-0.00791					2.78625	0.02794					2.77945	-0.00751
2.78809	0.02884	2.7908	0.039988	2.79262	-0.05096	2.78944	0.001039										2.78854	-0.00778					2.79444	0.028357					2.78764	-0.00763
2.79628	0.030287	2.79899	0.040799	2.80081	-0.05137	2.79763	0.003395										2.79673	-0.00767					2.80263	0.028698					2.79583	-0.00771
2.80447	0.031696	2.80718	0.041484	2.809	-0.05169	2.80582	0.005852										2.80492	-0.0076					2.81082	0.028938					2.80402	-0.00776
2.81266	0.033043	2.81537	0.042029	2.81719	-0.05195	2.81401	0.008331										2.81311	-0.00757					2.81901	0.02906					2.81221	-0.00776
2.82085	0.034304	2.82356	0.042425	2.82538	-0.05217	2.8222	0.010751										2.8213	-0.00757					2.8272	0.029055					2.8204	-0.00772
2.82904	0.035451	2.83175	0.042669	2.83357	-0.05236	2.83039	0.013032										2.82949	-0.00762					2.83539	0.028925					2.82859	-0.00763
2.83723	0.036455	2.83994	0.042766	2.84176	-0.05252	2.83858	0.015101										2.83767	-0.00771					2.84358	0.02868					2.83677	-0.00749
2.84542	0.037283	2.84813	0.042728	2.84995	-0.05265	2.84677	0.016902										2.84586	-0.00782					2.85177	0.028338					2.84497	-0.00732
2.8536	0.037906	2.85632	0.042574	2.85814	-0.05274	2.85496	0.018396										2.85405	-0.00796					2.85996	0.027919					2.85316	-0.0071
2.86179	0.038294	2.86451	0.042331	2.86633	-0.05276	2.86315	0.019559										2.86225	-0.00811					2.86815	0.02745					2.86135	-0.00685
2.86998	0.038426	2.8727	0.042034	2.87452	-0.0527	2.87134	0.020389										2.87043	-0.00826					2.87634	0.026956					2.86953	-0.00657
2.87817	0.038288	2.88089	0.041727	2.88271	-0.05254	2.87953	0.020899										2.87862	-0.00841					2.88453	0.026463					2.87772	-0.00626
2.88636	0.037881	2.88908	0.041456	2.8909	-0.05227	2.88772	0.021116										2.88681	-0.00854					2.89271	0.025995					2.88591	-0.00594
2.89455	0.037215	2.89727	0.041267	2.89909	-0.05186	2.8959	0.021073										2.895	-0.00867					2.9009	0.025571					2.8941	-0.00559
2.90274	0.036317	2.90546	0.041208	2.90728	-0.05132	2.90409	0.020809										2.90319	-0.00878					2.9091	0.025209					2.90229	-0.00524
2.91093	0.035227	2.91365	0.041317	2.91547	-0.05065	2.91228	0.020361										2.91138	-0.00888					2.91728	0.024919					2.91048	-0.00488
2.91912	0.033988	2.92184	0.041622	2.92366	-0.04987	2.92047	0.019767										2.91957	-0.00898					2.92547	0.024705					2.91867	-0.00452
2.92731	0.032647	2.93003	0.042138	2.93185	-0.04904	2.92866	0.019053										2.92776	-0.00908					2.93366	0.024567					2.92686	-0.00417
2.9355	0.031251	2.93822	0.042864	2.94004	-0.0482	2.93685	0.018248										2.93595	-0.00918					2.94185	0.024498					2.93505	-0.00382
2.94369	0.029838	2.94641	0.043783	2.94823	-0.04743	2.94504	0.017379										2.94414	-0.0093					2.95004	0.024485					2.94324	-0.00347
2.95188	0.028439	2.9546	0.044862	2.95642	-0.0468	2.95323	0.016471										2.95233	-0.00944					2.95823	0.024517					2.95143	-0.00313
2.96007	0.027069	2.96279	0.046058	2.96461	-0.04639	2.96142	0.015553										2.96052	-0.00959					2.96642	0.024584					2.95962	-0.00279
2.96826	0.025734	2.97098	0.047317	2.9728	-0.04627	2.96961	0.014659										2.96871	-0.00977					2.97461	0.024678					2.96781	-0.00245
2.97645	0.024425	2.97917	0.048581	2.98099	-0.04647	2.9778	0.013817										2.9769	-0.00996					2.9828	0.024801					2.976	-0.00211
2.98464	0.023125	2.98736	0.049794	2.98918	-0.04702	2.98599	0.013063										2.98509	-0.01017					2.99099	0.024966					2.98419	-0.00176
2.99283	0.021811	2.99555	0.050904	2.99737	-0.0479	2.99418	0.012428										2.99328	-0.01038					2.99918	0.025197					2.99238	-0.00142
3.00102	0.02046	3.00374	0.051866	3.00556	-0.04907	3.00237	0.011938										3.00147	-0.01059					3.00737	0.025531					3.00057	-0.00109
3.00921	0.019052	3.01193	0.052646	3.01375	-0.05049	3.01056	0.011608										3.00966	-0.01079					3.01556	0.026011					3.00876	-0.00078
3.0174	0.017571	3.02012	0.053223	3.02194	-0.0521	3.01875	0.011444										3.01785	-0.01097					3.02375	0.026688					3.01695	-0.0005
3.02559	0.016013	3.02831	0.053589	3.03012	-0.05381	3.02694	0.011437										3.02604	-0.01112					3.03194	0.027605					3.02514	-0.00025
3.03378	0.014387	3.0365	0.053743	3.03831	-0.05557	3.03513	0.011563										3.03423	-0.01123					3.04013	0.028799					3.03333	-5.58e-05
3.04197	0.012708	3.04469	0.053695	3.0465	-0.05733	3.04332	0.011789										3.04242	-0.0113					3.04832	0.030291					3.04152	8.25e-05
3.05016	0.011002	3.05288	0.053465	3.05469	-0.05904	3.05151	0.012067										3.05061	-0.01131					3.05651	0.032084					3.04971	0.000153
3.05835	0.0093	3.06107	0.053077	3.06288	-0.06066	3.0597	0.012348										3.0588	-0.01128					3.0647	0.034157					3.0579	0.000151
3.06654	0.007637	3.06926	0.052557	3.07107	-0.06218	3.06789	0.012575										3.06699	-0.01119					3.07289	0.036469					3.06609	7.37e-05
3.07473	0.006044	3.07745	0.051935	3.07926	-0.06357	3.07608	0.012696										3.07518	-0.01105					3.08108	0.038962					3.07428	-7.83e-05
3.08292	0.004548	3.08564	0.05124	3.08745	-0.06479	3.08427	0.012658										3.08337	-0.01086					3.08927	0.041564					3.08247	-0.0003
3.09111	0.003168	3.09383	0.0505	3.09564	-0.06582	3.09246	0.01242										3.09156	-0.01062					3.09746	0.044195					3.09066	-0.00058
3.0993	0.001916	3.10202	0.049741	3.10383	-0.06662	3.10065	0.01196										3.09975	-0.01034					3.10565	0.046776					3.09885	-0.00091
3.10749	0.000796	3.11021	0.048985	3.11202	-0.06714	3.10884	0.011272										3.10794	-0.01003					3.11384	0.049236					3.10704	-0.00126
3.11568	-0.0002	3.1184	0.048254	3.12021	-0.06734	3.11703	0.010372										3.11613	-0.00969					3.12203	0.05151					3.11523	-0.00163
3.12387	-0.00108	3.12658	0.047565	3.1284	-0.0672	3.12522	0.009291										3.12432	-0.00934					3.13022	0.053552					3.12342	-0.002
3.13206	-0.00186	3.13477	0.04693	3.13659	-0.06667	3.13341	0.008079										3.13251	-0.00898					3.13841	0.055323					3.13161	-0.00235
3.14025	-0.00256	3.14296	0.046362	3.14478	-0.06578	3.1416	0.006792										3.1407	-0.00862					3.1466	0.0568					3.1398	-0.00266
3.14844	-0.00318	3.15116	0.045866	3.15297	-0.06453	3.14979	0.005494										3.14889	-0.00827					3.15479	0.05797					3.14799	-0.00293
3.15663	-0.00374	3.15935	0.045446	3.16116	-0.06297	3.15798	0.004238										3.15708	-0.00794					3.16298	0.058828					3.15618	-0.00315
3.16482	-0.00426	3.16753	0.045101	3.16935	-0.06117	3.16617	0.003076										3.16527	-0.00763					3.17117	0.059374					3.16437	-0.00332
3.17301	-0.00474	3.17572	0.044826	3.17754	-0.05922	3.17436	0.002047										3.17346	-0.00735					3.17936	0.059614					3.17256	-0.00344
3.1812	-0.00518	3.18391	0.044611	3.18573	-0.0572	3.18255	0.001177										3.18165	-0.00709					3.18755	0.059555					3.18075	-0.00351
3.18939	-0.00561	3.1921	0.044441	3.19392	-0.05522	3.19074	0.000472										3.18984	-0.00687					3.19574	0.059209					3.18894	-0.00355
3.19758	-0.00602	3.20029	0.044296	3.20211	-0.05335	3.19893	-7.14e-05										3.19803	-0.00667					3.20393	0.058595					3.19713	-0.00355
3.20577	-0.00644	3.20848	0.044157	3.2103	-0.05165	3.20712	-0.00047										3.20622	-0.00649					3.21212	0.057737					3.20532	-0.00353
3.21395	-0.00688	3.21667	0.044003	3.21849	-0.05018	3.21531	-0.00075										3.21441	-0.00635					3.22031	0.056663					3.21351	-0.00349
3.22214	-0.00735	3.22486	0.043814	3.22668	-0.04896	3.2235	-0.00094										3.2226	-0.00623					3.2285	0.055407					3.22169	-0.00345
3.23034	-0.00785	3.23305	0.043577	3.23487	-0.04797	3.23169	-0.00106										3.23079	-0.00615					3.23669	0.054003					3.22988	-0.00339
3.23853	-0.00841	3.24124	0.04328	3.24306	-0.04722	3.23988	-0.00114										3.23897	-0.00611					3.24488	0.052489					3.23807	-0.00334
3.24671	-0.009	3.24943	0.04292	3.25125	-0.04667	3.24807	-0.00119										3.24716	-0.00611					3.25307	0.050897					3.24626	-0.00327
3.2549	-0.00964	3.25762	0.0425	3.25944	-0.0463	3.25625	-0.00122										3.25535	-0.00615					3.26125	0.049257					3.25445	-0.00321
3.26309	-0.0103	3.26581	0.042024	3.26763	-0.04607	3.26444	-0.00123										3.26354	-0.00622					3.26945	0.047592					3.26264	-0.00314
3.27128	-0.01097	3.274	0.041501	3.27582	-0.04596	3.27264	-0.00122										3.27173	-0.00634					3.27764	0.045921					3.27083	-0.00307
3.27947	-0.01163	3.28219	0.040938	3.28401	-0.04595	3.28083	-0.00118										3.27992	-0.00649					3.28582	0.04426					3.27902	-0.00299
3.28766	-0.01225	3.29038	0.040341	3.2922	-0.04602	3.28902	-0.0011										3.28811	-0.00666					3.29401	0.042622					3.28721	-0.0029
3.29585	-0.01283	3.29857	0.039716	3.30039	-0.04616	3.2972	-0.00098										3.2963	-0.00685					3.3022	0.04102					3.2954	-0.0028
3.30404	-0.01334	3.30676	0.039065	3.30858	-0.04634	3.30539	-0.0008										3.30449	-0.00704					3.31039	0.039467					3.30359	-0.00269
3.31223	-0.01378	3.31495	0.038391	3.31677	-0.04654	3.31358	-0.00058										3.31268	-0.00724					3.31858	0.037977					3.31178	-0.00255
3.32042	-0.01414	3.32314	0.037696	3.32496	-0.04675	3.32177	-0.0003										3.32087	-0.00743					3.32677	0.036564					3.31997	-0.00239
3.32861	-0.01441	3.33133	0.036984	3.33315	-0.04693	3.32996	3.03e-05										3.32906	-0.0076					3.33496	0.035242					3.32816	-0.0022
3.3368	-0.01461	3.33952	0.036263	3.34134	-0.04706	3.33815	0.000395										3.33725	-0.00776					3.34315	0.034021					3.33635	-0.00199
3.34499	-0.01472	3.34771	0.035541	3.34953	-0.04712	3.34634	0.000787										3.34544	-0.0079					3.35134	0.032909					3.34454	-0.00175
3.35318	-0.01476	3.3559	0.03483	3.35772	-0.04707	3.35453	0.00119										3.35363	-0.00802					3.35953	0.03191					3.35273	-0.00148
3.36137	-0.01473	3.36409	0.034143	3.36591	-0.04691	3.36272	0.001585										3.36182	-0.00812					3.36772	0.03102					3.36092	-0.0012
3.36956	-0.01462	3.37228	0.033493	3.3741	-0.04663	3.37091	0.00195										3.37001	-0.00821					3.37591	0.03023					3.36911	-0.00091
3.37775	-0.01443	3.38047	0.032894	3.38228	-0.04622	3.3791	0.002266										3.3782	-0.00829					3.3841	0.029528					3.3773	-0.00061
3.38594	-0.01417	3.38866	0.032359	3.39047	-0.04569	3.38729	0.00251										3.38639	-0.00836					3.39229	0.028896					3.38549	-0.00033
3.39413	-0.01381	3.39685	0.031897	3.39866	-0.04508	3.39548	0.002663										3.39458	-0.00842					3.40048	0.02832					3.39368	-7.27e-05
3.40232	-0.01336	3.40504	0.031517	3.40686	-0.0444	3.40367	0.002711										3.40277	-0.00848					3.40867	0.027787					3.40187	0.000153
3.41051	-0.01279	3.41323	0.031226	3.41505	-0.0437	3.41186	0.00265										3.41096	-0.00854					3.41686	0.027286					3.41006	0.000334
3.4187	-0.01209	3.42142	0.031025	3.42323	-0.043	3.42005	0.002482										3.41915	-0.0086					3.42505	0.026815					3.41825	0.000463
3.42689	-0.01124	3.42961	0.030911	3.43142	-0.04236	3.42824	0.002223										3.42734	-0.00866					3.43324	0.026376					3.42644	0.000533
3.43508	-0.01022	3.4378	0.030877	3.43961	-0.04178	3.43643	0.001896										3.43553	-0.00872					3.44143	0.025977					3.43463	0.000541
3.44327	-0.00902	3.44599	0.030912	3.4478	-0.04131	3.44462	0.00153										3.44372	-0.00878					3.44962	0.02563					3.44282	0.000486
3.45146	-0.00763	3.45418	0.030999	3.45599	-0.04096	3.45281	0.001161										3.45191	-0.00884					3.45781	0.025347					3.45101	0.00037
3.45965	-0.00604	3.46237	0.03112	3.46418	-0.04073	3.461	0.000829										3.4601	-0.00891					3.466	0.025143					3.4592	0.000194
3.46784	-0.00428	3.47056	0.031254	3.47237	-0.04063	3.46919	0.000572										3.46829	-0.00897					3.47419	0.025029					3.46739	-3.44e-05
3.47603	-0.00235	3.47875	0.031383	3.48056	-0.04064	3.47738	0.000427										3.47648	-0.00904					3.48238	0.025013					3.47558	-0.00031
3.48422	-0.00031	3.48694	0.031496	3.48875	-0.04076	3.48557	0.000418										3.48467	-0.0091					3.49057	0.025096					3.48377	-0.00063
3.49241	0.001809	3.49513	0.031584	3.49694	-0.04096	3.49376	0.000567										3.49286	-0.00918					3.49876	0.025278					3.49196	-0.00098
3.5006	0.003933	3.50332	0.031649	3.50513	-0.04122	3.50195	0.000883										3.50105	-0.00925					3.50695	0.025554					3.50015	-0.00136
3.50879	0.005997	3.51151	0.031697	3.51332	-0.04153	3.51014	0.001364										3.50924	-0.00932					3.51514	0.025915					3.50834	-0.00177
3.51698	0.007939	3.5197	0.031739	3.52151	-0.04186	3.51833	0.001996										3.51743	-0.00939					3.52333	0.026349					3.51653	-0.00219
3.52517	0.009701	3.52788	0.031788	3.5297	-0.04218	3.52652	0.002754										3.52562	-0.00944					3.53152	0.02684					3.52472	-0.00261
3.53336	0.011235	3.53607	0.031854	3.53789	-0.04247	3.53471	0.003606										3.53381	-0.00948					3.53971	0.027369					3.53291	-0.00305
3.54155	0.012511	3.54427	0.031945	3.54608	-0.04271	3.5429	0.004517										3.542	-0.00949					3.5479	0.027921					3.5411	-0.00348
3.54974	0.013511	3.55245	0.032064	3.55427	-0.04288	3.55109	0.005454										3.55019	-0.00946					3.55609	0.028475					3.54929	-0.0039
3.55793	0.014234	3.56064	0.032205	3.56246	-0.04294	3.55928	0.00639										3.55838	-0.00939					3.56428	0.029013					3.55748	-0.0043
3.56612	0.014691	3.56883	0.032357	3.57065	-0.04286	3.56747	0.007303										3.56657	-0.00927					3.57247	0.029516					3.56567	-0.00468
3.57431	0.014902	3.57702	0.032502	3.57884	-0.04261	3.57566	0.008177										3.57476	-0.0091					3.58066	0.029968					3.57386	-0.00503
3.5825	0.014895	3.58521	0.032621	3.58703	-0.04215	3.58385	0.009003										3.58295	-0.00888					3.58885	0.030354					3.58205	-0.00533
3.59069	0.0147	3.5934	0.03269	3.59522	-0.04145	3.59204	0.00978										3.59113	-0.00863					3.59704	0.030664					3.59023	-0.00558
3.59888	0.01435	3.60159	0.032684	3.60341	-0.04046	3.60023	0.010505										3.59932	-0.00834					3.60523	0.030893					3.59843	-0.00577
3.60706	0.013876	3.60978	0.032578	3.6116	-0.03918	3.60842	0.011181										3.60751	-0.00804					3.61342	0.031037					3.60662	-0.0059
3.61525	0.013307	3.61797	0.032348	3.61979	-0.0376	3.61661	0.011806										3.61571	-0.00774					3.62161	0.031096					3.61481	-0.00596
3.62344	0.012675	3.62616	0.031976	3.62798	-0.03571	3.6248	0.012378										3.62389	-0.00746					3.6298	0.031071					3.62299	-0.00594
3.63163	0.012007	3.63435	0.031446	3.63617	-0.03356	3.63299	0.012892										3.63208	-0.00721					3.63799	0.030966					3.63118	-0.00584
3.63982	0.01133	3.64254	0.030756	3.64436	-0.03119	3.64118	0.013344										3.64027	-0.00701					3.64617	0.03078					3.63937	-0.00567
3.64801	0.010668	3.65073	0.029909	3.65255	-0.02867	3.64936	0.01373										3.64846	-0.00687					3.65436	0.030515					3.64756	-0.00543
3.6562	0.010041	3.65892	0.028921	3.66074	-0.02609	3.65755	0.014049										3.65665	-0.00679					3.66255	0.030167					3.65575	-0.00512
3.66439	0.009467	3.66711	0.027818	3.66893	-0.02353	3.66574	0.014302										3.66484	-0.00678					3.67075	0.029735					3.66394	-0.00475
3.67258	0.008957	3.6753	0.026634	3.67712	-0.02109	3.67393	0.014497										3.67303	-0.00683					3.67893	0.029213					3.67213	-0.00433
3.68077	0.00852	3.68349	0.025411	3.68531	-0.01885	3.68212	0.014645										3.68122	-0.00694					3.68712	0.028603					3.68032	-0.00386
3.68896	0.008163	3.69168	0.024193	3.6935	-0.01689	3.69031	0.014762										3.68941	-0.00709					3.69531	0.027905					3.68851	-0.00336
3.69715	0.007892	3.69987	0.023022	3.70169	-0.01527	3.6985	0.014868										3.6976	-0.00727					3.7035	0.027127					3.6967	-0.00283
3.70534	0.00771	3.70806	0.021933	3.70988	-0.01403	3.70669	0.014984										3.70579	-0.00747					3.71169	0.026283					3.70489	-0.00228
3.71353	0.007619	3.71625	0.020957	3.71807	-0.01321	3.71488	0.015126										3.71398	-0.00766					3.71988	0.025389					3.71308	-0.00171
3.72172	0.007614	3.72444	0.020115	3.72626	-0.01283	3.72307	0.015312										3.72217	-0.00782					3.72807	0.024469					3.72127	-0.00114
3.72991	0.00769	3.73263	0.019416	3.73445	-0.01286	3.73126	0.015549										3.73036	-0.00795					3.73626	0.023551					3.72946	-0.00055
3.7381	0.007832	3.74082	0.018866	3.74264	-0.01331	3.73945	0.01584										3.73855	-0.00801					3.74445	0.02266					3.73765	3.94e-05
3.74629	0.00802	3.74901	0.018465	3.75083	-0.01411	3.74764	0.016183										3.74674	-0.008					3.75264	0.021826					3.74584	0.000629
3.75448	0.008225	3.7572	0.018209	3.75902	-0.01523	3.75583	0.016573										3.75493	-0.00792					3.76083	0.021071					3.75403	0.001212
3.76267	0.008415	3.76539	0.0181	3.76721	-0.0166	3.76402	0.016995										3.76312	-0.00775					3.76902	0.020414					3.76222	0.001781
3.77086	0.008556	3.77358	0.018141	3.7754	-0.01814	3.77221	0.017435										3.77131	-0.0075					3.77721	0.019865					3.77041	0.002324
3.77905	0.008615	3.78177	0.018341	3.78358	-0.01979	3.7804	0.017871										3.7795	-0.00718					3.7854	0.019429					3.7786	0.002827
3.78724	0.008567	3.78996	0.018716	3.79177	-0.02149	3.78859	0.018285										3.78769	-0.0068					3.79359	0.019101					3.78679	0.00327
3.79543	0.008399	3.79815	0.019284	3.79996	-0.02316	3.79678	0.018657										3.79588	-0.00639					3.80178	0.018872					3.79498	0.003636
3.80362	0.008111	3.80634	0.020061	3.80815	-0.02478	3.80497	0.018967										3.80407	-0.00596					3.80997	0.01872					3.80317	0.003903
3.81181	0.007717	3.81453	0.02106	3.81634	-0.0263	3.81316	0.019197										3.81226	-0.00555					3.81816	0.018623					3.81136	0.004055
3.82	0.007244	3.82272	0.022284	3.82453	-0.02772	3.82135	0.019338										3.82045	-0.00517					3.82635	0.018551					3.81955	0.004077
3.82819	0.006731	3.83091	0.023719	3.83272	-0.02901	3.82954	0.019385										3.82864	-0.00483					3.83454	0.018477					3.82774	0.003963
3.83638	0.006222	3.8391	0.025338	3.84091	-0.03019	3.83773	0.019343										3.83683	-0.00456					3.84273	0.018375					3.83593	0.003711
3.84457	0.005763	3.84729	0.027095	3.8491	-0.03123	3.84592	0.019229										3.84502	-0.00436					3.85092	0.018225					3.84412	0.003329
3.85276	0.005394	3.85548	0.028933	3.85729	-0.03213	3.85411	0.019066										3.85321	-0.00423					3.85911	0.018014					3.85231	0.00283
3.86095	0.005149	3.86367	0.030781	3.86548	-0.03288	3.8623	0.018882										3.8614	-0.00416					3.8673	0.017734					3.8605	0.002233
3.86914	0.005052	3.87186	0.03257	3.87367	-0.03346	3.87049	0.018715										3.86959	-0.00415					3.87549	0.017386					3.86869	0.001561
3.87733	0.005116	3.88005	0.034232	3.88186	-0.03387	3.87868	0.018599										3.87778	-0.00418					3.88368	0.01698					3.87688	0.000837
3.88552	0.005343	3.88824	0.035711	3.89005	-0.0341	3.88687	0.018561										3.88597	-0.00425					3.89187	0.016526					3.88507	8.58e-05
3.89371	0.005718	3.89642	0.036965	3.89824	-0.03417	3.89506	0.01862										3.89416	-0.00433					3.90006	0.016043					3.89326	-0.00067
3.9019	0.006225	3.90462	0.037974	3.90643	-0.03409	3.90325	0.018779										3.90235	-0.00441					3.90825	0.015548					3.90145	-0.00141
3.91009	0.006837	3.91281	0.038731	3.91462	-0.03391	3.91144	0.019034										3.91054	-0.00449					3.91644	0.015059					3.90964	-0.00213
3.91828	0.007522	3.921	0.039246	3.92281	-0.03369	3.91963	0.019368										3.91873	-0.00457					3.92463	0.014594					3.91783	-0.0028
3.92647	0.00825	3.92918	0.039544	3.931	-0.0335	3.92782	0.019754										3.92692	-0.00463					3.93282	0.01417					3.92602	-0.00342
3.93466	0.008987	3.93737	0.039652	3.93919	-0.03341	3.93601	0.020159										3.93511	-0.00469					3.94101	0.013799					3.93421	-0.00399
3.94285	0.009702	3.94556	0.039606	3.94738	-0.03351	3.9442	0.020546										3.9433	-0.00473					3.9492	0.013494					3.9424	-0.0045
3.95104	0.010366	3.95375	0.039442	3.95557	-0.03383	3.95239	0.020882										3.95149	-0.00476					3.95739	0.013264					3.95059	-0.00495
3.95923	0.010958	3.96194	0.039196	3.96376	-0.03442	3.96058	0.021132										3.95968	-0.00479					3.96558	0.01312					3.95878	-0.00535
3.96741	0.011462	3.97013	0.038899	3.97195	-0.03528	3.96877	0.021268										3.96787	-0.00482					3.97377	0.013067					3.96697	-0.0057
3.9756	0.011867	3.97832	0.038577	3.98014	-0.0364	3.97696	0.021271										3.97606	-0.00484					3.98196	0.013107					3.97515	-0.006
3.9838	0.01217	3.98651	0.038254	3.98833	-0.03772	3.98515	0.021124										3.98425	-0.00486					3.99015	0.013237					3.98334	-0.00625
3.99199	0.012373	3.9947	0.037944	3.99652	-0.03921	3.99334	0.020823										3.99243	-0.00486					3.99834	0.013448					3.99153	-0.00646
4.00017	0.012482	4.00289	0.03766	4.00471	-0.0408	4.00153	0.020375										4.00062	-0.00486					4.00653	0.013727					3.99972	-0.00664
4.00836	0.012508	4.01108	0.037405	4.0129	-0.04246	4.00972	0.019793										4.00881	-0.00484					4.01472	0.014055					4.00791	-0.00679
4.01655	0.012461	4.01927	0.037177	4.02109	-0.04413	4.0179	0.0191										4.017	-0.00481					4.0229	0.01441					4.0161	-0.00691
4.02474	0.012355	4.02746	0.03697	4.02928	-0.04579	4.02609	0.018323										4.02519	-0.00476					4.03109	0.014769					4.02429	-0.00702
4.03293	0.012202	4.03565	0.036775	4.03747	-0.04743	4.03428	0.0175										4.03338	-0.0047					4.03928	0.015107					4.03248	-0.00711
4.04112	0.012015	4.04384	0.036578	4.04566	-0.04903	4.04247	0.016674										4.04157	-0.00464					4.04748	0.015406					4.04067	-0.00719
4.04931	0.011811	4.05203	0.036368	4.05385	-0.05061	4.05067	0.015889										4.04976	-0.00457					4.05567	0.015652					4.04886	-0.00725
4.0575	0.011604	4.06022	0.036133	4.06204	-0.05215	4.05885	0.015194										4.05795	-0.0045					4.06385	0.015838					4.05705	-0.00731
4.06569	0.011408	4.06841	0.035866	4.07023	-0.05365	4.06704	0.014634										4.06614	-0.00444					4.07204	0.015967					4.06524	-0.00735
4.07388	0.011239	4.0766	0.035562	4.07842	-0.05508	4.07523	0.014254										4.07433	-0.00439					4.08023	0.016048					4.07343	-0.00738
4.08207	0.01111	4.08479	0.035224	4.08661	-0.0564	4.08342	0.014089										4.08252	-0.00436					4.08842	0.016096					4.08162	-0.00738
4.09026	0.011027	4.09298	0.034859	4.0948	-0.05756	4.09161	0.014159										4.09071	-0.00435					4.09661	0.016129					4.08981	-0.00735
4.09845	0.010996	4.10117	0.034476	4.10299	-0.05852	4.0998	0.014467										4.0989	-0.00437					4.1048	0.016167					4.098	-0.00728
4.10664	0.011011	4.10936	0.034092	4.11118	-0.05922	4.10799	0.014996										4.10709	-0.00441					4.11299	0.016222					4.10619	-0.00717
4.11483	0.01106	4.11755	0.033722	4.11937	-0.05963	4.11618	0.015709										4.11528	-0.00448					4.12118	0.016302					4.11438	-0.00701
4.12302	0.011125	4.12574	0.033383	4.12756	-0.05972	4.12437	0.016551										4.12347	-0.00458					4.12937	0.016406					4.12257	-0.0068
4.13121	0.011182	4.13393	0.03309	4.13575	-0.05948	4.13256	0.017456										4.13166	-0.0047					4.13756	0.016526					4.13076	-0.00654
4.1394	0.011205	4.14212	0.032857	4.14394	-0.05894	4.14075	0.018356										4.13985	-0.00484					4.14575	0.016647					4.13895	-0.00623
4.14759	0.011169	4.15031	0.032692	4.15212	-0.05815	4.14894	0.019185										4.14804	-0.005					4.15394	0.016747					4.14714	-0.0059
4.15578	0.011054	4.1585	0.032601	4.16031	-0.05719	4.15713	0.019883										4.15623	-0.00517					4.16213	0.016806					4.15533	-0.00554
4.16397	0.010846	4.16669	0.032583	4.1685	-0.05614	4.16532	0.020405										4.16442	-0.00534					4.17032	0.016804					4.16352	-0.00519
4.17216	0.010544	4.17488	0.032633	4.17669	-0.05512	4.17351	0.020721										4.17261	-0.00551					4.17851	0.01672					4.17171	-0.00486
4.18035	0.010157	4.18307	0.032743	4.18488	-0.05421	4.1817	0.020815										4.1808	-0.00567					4.1867	0.01655					4.1799	-0.00456
4.18854	0.009704	4.19126	0.032902	4.19307	-0.0535	4.18989	0.020688										4.18899	-0.00581					4.19489	0.016293					4.18809	-0.00433
4.19673	0.009215	4.19945	0.033097	4.20126	-0.05306	4.19808	0.020354										4.19718	-0.00593					4.20308	0.01596					4.19628	-0.00416
4.20492	0.008724	4.20764	0.033318	4.20945	-0.05294	4.20627	0.019832										4.20537	-0.00602					4.21127	0.015568					4.20447	-0.00408
4.21311	0.008264	4.21583	0.033554	4.21764	-0.05315	4.21446	0.019152										4.21356	-0.00608					4.21946	0.015138					4.21266	-0.00408
4.2213	0.007868	4.22402	0.033801	4.22583	-0.05368	4.22265	0.018346										4.22175	-0.00612					4.22765	0.014699					4.22085	-0.00416
4.22949	0.00756	4.23221	0.034059	4.23402	-0.0545	4.23084	0.017449										4.22994	-0.00613					4.23584	0.014276					4.22904	-0.00432
4.23768	0.007357	4.2404	0.034327	4.24221	-0.05556	4.23903	0.016494										4.23813	-0.00611					4.24403	0.013897					4.23723	-0.00455
4.24587	0.00726	4.24859	0.034612	4.2504	-0.0568	4.24722	0.01551										4.24632	-0.00608					4.25222	0.013585					4.24542	-0.00484
4.25406	0.007262	4.25678	0.034911	4.25859	-0.05815	4.25541	0.014522										4.25451	-0.00603					4.26041	0.013355					4.25361	-0.00518
4.26225	0.007344	4.26497	0.035226	4.26678	-0.05955	4.2636	0.013547										4.2627	-0.00597					4.2686	0.013222					4.2618	-0.00554
4.27044	0.007479	4.27316	0.035551	4.27497	-0.06095	4.27179	0.012592										4.27089	-0.00591					4.27679	0.013191					4.26999	-0.00593
4.27863	0.007636	4.28134	0.035873	4.28316	-0.0623	4.27998	0.011654										4.27908	-0.00584					4.28498	0.013258					4.27818	-0.00632
4.28682	0.007783	4.28953	0.036176	4.29135	-0.06355	4.28817	0.010719										4.28727	-0.00579					4.29317	0.013415					4.28637	-0.00669
4.29501	0.007892	4.29772	0.036438	4.29954	-0.06468	4.29636	0.009766										4.29546	-0.00573					4.30136	0.013649					4.29456	-0.00704
4.3032	0.007939	4.30591	0.036634	4.30773	-0.06566	4.30455	0.008772										4.30365	-0.00569					4.30955	0.013947					4.30275	-0.00736
4.31139	0.007911	4.3141	0.036739	4.31592	-0.06649	4.31274	0.007721										4.31184	-0.00565					4.31774	0.014292					4.31094	-0.00763
4.31958	0.007803	4.32229	0.036728	4.32411	-0.06716	4.32093	0.006603										4.32003	-0.00563					4.32593	0.014671					4.31913	-0.00785
4.32777	0.007622	4.33048	0.036585	4.3323	-0.06769	4.32912	0.005421										4.32822	-0.00561					4.33412	0.015074					4.32732	-0.00801
4.33596	0.007381	4.33867	0.0363	4.34049	-0.06808	4.33731	0.004192										4.33641	-0.00561					4.34231	0.015495					4.33551	-0.00812
4.34415	0.007104	4.34686	0.035871	4.34868	-0.06836	4.3455	0.002948										4.34459	-0.00562					4.3505	0.015935					4.3437	-0.00818
4.35234	0.006816	4.35505	0.035307	4.35687	-0.06854	4.35369	0.001736										4.35278	-0.00565					4.35869	0.016396					4.35189	-0.00819
4.36052	0.006548	4.36324	0.034625	4.36506	-0.06867	4.36188	0.00061										4.36097	-0.00569					4.36688	0.016881					4.36008	-0.00817
4.36871	0.006327	4.37143	0.033849	4.37325	-0.06875	4.37007	-0.00038										4.36916	-0.00576					4.37507	0.017392					4.36827	-0.00813
4.3769	0.006182	4.37962	0.033009	4.38144	-0.0688	4.37826	-0.00118										4.37735	-0.00585					4.38326	0.01793					4.37645	-0.00808
4.38509	0.006137	4.38781	0.03214	4.38963	-0.06883	4.38645	-0.00176										4.38554	-0.00596					4.39145	0.018494					4.38464	-0.00803
4.39328	0.006211	4.396	0.031275	4.39782	-0.06886	4.39464	-0.0021										4.39373	-0.00609					4.39964	0.019074					4.39283	-0.00799
4.40147	0.006423	4.40419	0.030443	4.40601	-0.06886	4.40282	-0.0022										4.40192	-0.00625					4.40782	0.019664					4.40102	-0.00796
4.40966	0.006783	4.41238	0.02967	4.4142	-0.06884	4.41101	-0.00209										4.41011	-0.00642					4.41601	0.020251					4.40921	-0.00795
4.41785	0.007302	4.42057	0.028973	4.42239	-0.06878	4.4192	-0.00179										4.4183	-0.00661					4.4242	0.020825					4.4174	-0.00795
4.42604	0.007983	4.42876	0.028364	4.43058	-0.06867	4.42739	-0.00136										4.42649	-0.00681					4.43239	0.021373					4.42559	-0.00795
4.43423	0.008826	4.43695	0.027846	4.43877	-0.06851	4.43558	-0.00083										4.43468	-0.00702					4.44058	0.021889					4.43378	-0.00796
4.44242	0.009828	4.44514	0.027414	4.44696	-0.06828	4.44377	-0.00023										4.44287	-0.00724					4.44877	0.022368					4.44197	-0.00797
4.45061	0.01098	4.45333	0.027062	4.45515	-0.06798	4.45196	0.000443										4.45106	-0.00746					4.45696	0.022816					4.45016	-0.00797
4.4588	0.012263	4.46152	0.026779	4.46334	-0.06759	4.46015	0.0012										4.45925	-0.00767					4.46515	0.023241					4.45835	-0.00797
4.46699	0.013651	4.46971	0.026554	4.47153	-0.06714	4.46834	0.002081										4.46744	-0.00788					4.47334	0.023664					4.46654	-0.00796
4.47518	0.015108	4.4779	0.026379	4.47972	-0.06661	4.47653	0.003141										4.47563	-0.00807					4.48153	0.024108					4.47473	-0.00795
4.48337	0.016591	4.48609	0.026251	4.48791	-0.06603	4.48472	0.004441										4.48382	-0.00825					4.48972	0.024598					4.48292	-0.00794
4.49156	0.018047	4.49428	0.026165	4.4961	-0.06538	4.49291	0.006038										4.49201	-0.0084					4.49791	0.025157					4.49111	-0.00793
4.49975	0.019417	4.50247	0.026122	4.50429	-0.06469	4.5011	0.007972										4.5002	-0.00852					4.5061	0.025806					4.4993	-0.00793
4.50794	0.020647	4.51066	0.026117	4.51248	-0.06396	4.50929	0.010254										4.50839	-0.00861					4.51429	0.026556					4.50749	-0.00793
4.51613	0.021683	4.51885	0.026146	4.52067	-0.0632	4.51748	0.012864										4.51658	-0.00867					4.52248	0.027405					4.51568	-0.00795
4.52432	0.02248	4.52704	0.026203	4.52886	-0.0624	4.52567	0.01575										4.52477	-0.0087					4.53067	0.028341					4.52387	-0.00798
4.53251	0.023008	4.53523	0.026277	4.53704	-0.06155	4.53386	0.018832										4.53296	-0.0087					4.53886	0.02934					4.53206	-0.00801
4.5407	0.023248	4.54342	0.026359	4.54523	-0.06064	4.54205	0.022008										4.54115	-0.00868					4.54705	0.030366					4.54025	-0.00804
4.54889	0.023201	4.55161	0.026439	4.55342	-0.05963	4.55024	0.025167										4.54934	-0.00865					4.55524	0.031382					4.54844	-0.00808
4.55708	0.022883	4.5598	0.02651	4.56161	-0.0585	4.55843	0.028202										4.55753	-0.00861					4.56343	0.032348					4.55663	-0.00811
4.56527	0.022321	4.56799	0.02657	4.5698	-0.05722	4.56662	0.031018										4.56572	-0.00857					4.57162	0.033228					4.56482	-0.00813
4.57346	0.021553	4.57618	0.026624	4.57799	-0.05576	4.57481	0.033541										4.57391	-0.00855					4.57981	0.033992					4.57301	-0.00814
4.58165	0.020627	4.58437	0.026683	4.58618	-0.05414	4.583	0.03572										4.5821	-0.00854					4.588	0.034615					4.5812	-0.00812
4.58984	0.019591	4.59256	0.026765	4.59437	-0.05238	4.59119	0.037535										4.59029	-0.00857					4.59619	0.03508					4.58939	-0.00809
4.59803	0.018492	4.60075	0.026893	4.60256	-0.0505	4.59938	0.038983										4.59848	-0.00862					4.60438	0.035375					4.59758	-0.00803
4.60622	0.017373	4.60894	0.027091	4.61075	-0.04859	4.60757	0.040075										4.60667	-0.0087					4.61257	0.035493					4.60577	-0.00794
4.61441	0.016272	4.61713	0.027385	4.61894	-0.0467	4.61576	0.040836										4.61486	-0.00882					4.62076	0.035431					4.61396	-0.00782
4.6226	0.015219	4.62532	0.027793	4.62713	-0.04493	4.62395	0.041291										4.62305	-0.00896					4.62895	0.035187					4.62215	-0.00767
4.63079	0.014239	4.63351	0.028327	4.63532	-0.04333	4.63214	0.041469										4.63124	-0.00912					4.63714	0.034764					4.63034	-0.0075
4.63898	0.013349	4.6417	0.028988	4.64351	-0.04198	4.64033	0.04139										4.63943	-0.0093					4.64533	0.034168					4.63853	-0.00731
4.64717	0.012558	4.64989	0.029764	4.6517	-0.04089	4.64852	0.041071										4.64762	-0.00948					4.65352	0.033412					4.64672	-0.00711
4.65536	0.011873	4.65808	0.030633	4.65989	-0.04006	4.65671	0.040518										4.65581	-0.00967					4.66171	0.032514					4.65491	-0.00691
4.66355	0.011294	4.66627	0.031559	4.66808	-0.03947	4.6649	0.039746										4.664	-0.00986					4.6699	0.031502					4.6631	-0.00671
4.67174	0.010818	4.67446	0.032499	4.67627	-0.03905	4.67309	0.038767										4.67219	-0.01003					4.67809	0.030407					4.67129	-0.00653
4.67993	0.010442	4.68264	0.033408	4.68446	-0.03872	4.68128	0.037599										4.68038	-0.0102					4.68628	0.029264					4.67948	-0.00636
4.68812	0.010163	4.69083	0.034237	4.69265	-0.03841	4.68947	0.036259										4.68857	-0.01034					4.69447	0.028108					4.68767	-0.00622
4.69631	0.009977	4.69902	0.034945	4.70084	-0.03802	4.69766	0.034773										4.69676	-0.01047					4.70266	0.026976					4.69586	-0.00611
4.7045	0.009886	4.70721	0.035497	4.70903	-0.03747	4.70585	0.033167										4.70495	-0.01056					4.71085	0.025895					4.70405	-0.00603
4.71269	0.009893	4.7154	0.035868	4.71722	-0.03672	4.71404	0.031471										4.71314	-0.01064					4.71904	0.024883					4.71224	-0.00597
4.72088	0.010006	4.72359	0.036046	4.72541	-0.0357	4.72223	0.029711										4.72133	-0.01068					4.72723	0.023951					4.72042	-0.00593
4.72907	0.010233	4.73178	0.03603	4.7336	-0.03441	4.73042	0.027916										4.72952	-0.01069					4.73542	0.023096					4.72861	-0.00591
4.73726	0.01058	4.73997	0.035832	4.74179	-0.03283	4.73861	0.026118										4.73771	-0.01068					4.74361	0.022312					4.73681	-0.00589
4.74545	0.011048	4.74816	0.035469	4.74998	-0.03096	4.7468	0.024354										4.74589	-0.01063					4.7518	0.021583					4.745	-0.00587
4.75364	0.011632	4.75635	0.034964	4.75817	-0.02882	4.75499	0.022669										4.75408	-0.01057					4.75999	0.020895					4.75319	-0.00585
4.76182	0.012318	4.76454	0.034342	4.76636	-0.02645	4.76318	0.021118										4.76227	-0.01048					4.76818	0.020229					4.76137	-0.00582
4.77001	0.013083	4.77273	0.03363	4.77455	-0.02389	4.77137	0.019765										4.77046	-0.01039					4.77637	0.019572					4.76956	-0.00578
4.7782	0.01389	4.78092	0.032852	4.78274	-0.02122	4.77956	0.018677										4.77865	-0.01028					4.78456	0.018914					4.77775	-0.00574
4.78639	0.014706	4.78911	0.032028	4.79093	-0.01851	4.78775	0.017919										4.78684	-0.01018					4.79275	0.018251					4.78594	-0.00568
4.79458	0.01549	4.7973	0.031179	4.79912	-0.01585	4.79594	0.017547										4.79503	-0.01007					4.80093	0.017585					4.79413	-0.00562
4.80277	0.016205	4.80549	0.030322	4.80731	-0.01334	4.80412	0.017595										4.80322	-0.00997					4.80912	0.01692					4.80232	-0.00556
4.81096	0.016815	4.81368	0.029471	4.8155	-0.01109	4.81231	0.018069										4.81141	-0.00988					4.81731	0.016268					4.81051	-0.00549
4.81915	0.017296	4.82187	0.028644	4.82369	-0.00919	4.8205	0.01894										4.8196	-0.00979					4.8255	0.015637					4.8187	-0.00543
4.82734	0.017634	4.83006	0.027856	4.83188	-0.00773	4.82869	0.020142										4.82779	-0.0097					4.83369	0.015039					4.82689	-0.00535
4.83553	0.017829	4.83825	0.027125	4.84007	-0.00676	4.83688	0.021575										4.83598	-0.00962					4.84188	0.014483					4.83508	-0.00528
4.84372	0.017889	4.84644	0.026471	4.84826	-0.00632	4.84507	0.023113										4.84417	-0.00954					4.85007	0.013979					4.84327	-0.00521
4.85191	0.017834	4.85463	0.025916	4.85645	-0.00643	4.85326	0.024618										4.85236	-0.00946					4.85826	0.013532					4.85146	-0.00513
4.8601	0.017689	4.86282	0.025485	4.86464	-0.00704	4.86145	0.02595										4.86055	-0.00938					4.86645	0.013143					4.85965	-0.00505
4.86829	0.017488	4.87101	0.025204	4.87283	-0.00811	4.86964	0.026987										4.86874	-0.00931					4.87464	0.012814					4.86784	-0.00497
4.87648	0.017265	4.8792	0.025098	4.88102	-0.00956	4.87783	0.027637										4.87693	-0.00925					4.88283	0.012541					4.87603	-0.00489
4.88467	0.017057	4.88739	0.025191	4.88921	-0.01127	4.88602	0.02785										4.88512	-0.0092					4.89102	0.012322					4.88422	-0.0048
4.89286	0.016902	4.89558	0.025499	4.8974	-0.01314	4.89421	0.027617										4.89331	-0.00916					4.89921	0.012157					4.89241	-0.00471
4.90105	0.016836	4.90377	0.026028	4.90559	-0.01502	4.9024	0.026966										4.9015	-0.00913					4.9074	0.012047					4.9006	-0.0046
4.90924	0.016888	4.91196	0.026776	4.91378	-0.01682	4.91059	0.025958										4.90969	-0.00912					4.91559	0.011992					4.90879	-0.0045
4.91743	0.017086	4.92015	0.027731	4.92197	-0.0184	4.91878	0.02467										4.91788	-0.00912					4.92378	0.011995					4.91698	-0.00439
4.92562	0.017446	4.92834	0.028867	4.93016	-0.01969	4.92697	0.023183										4.92607	-0.00913					4.93197	0.012056					4.92517	-0.00427
4.93381	0.017974	4.93653	0.030151	4.93834	-0.02062	4.93516	0.021573										4.93426	-0.00916					4.94016	0.012172					4.93336	-0.00416
4.942	0.018664	4.94472	0.031538	4.94653	-0.02114	4.94335	0.0199										4.94245	-0.00919					4.94835	0.012337					4.94155	-0.00404
4.95019	0.019496	4.95291	0.03298	4.95472	-0.02124	4.95154	0.018202										4.95064	-0.00924					4.95654	0.012542					4.94974	-0.00394
4.95838	0.020441	4.9611	0.034425	4.96291	-0.02092	4.95973	0.016494										4.95883	-0.00929					4.96473	0.012772					4.95793	-0.00385
4.96657	0.02146	4.96929	0.035821	4.9711	-0.0202	4.96792	0.014781										4.96702	-0.00935					4.97292	0.013006					4.96612	-0.00378
4.97476	0.022512	4.97748	0.03712	4.97929	-0.01911	4.97611	0.013052										4.97521	-0.00942					4.98111	0.013227					4.97431	-0.00373
4.98295	0.023553	4.98567	0.03828	4.98748	-0.01769	4.9843	0.011297										4.9834	-0.0095					4.9893	0.013418					4.9825	-0.00372
4.99114	0.024548	4.99386	0.03927	4.99567	-0.016	4.99249	0.009507										4.99159	-0.00958					4.99749	0.013564					4.99069	-0.00373
4.99933	0.025467	5.00205	0.040066	5.00386	-0.01409	5.00068	0.007685										4.99978	-0.00966					5.00568	0.013654					4.99888	-0.00377
5.00752	0.026294	5.01024	0.040656	5.01205	-0.01204	5.00887	0.005838										5.00797	-0.00974					5.01387	0.013685					5.00707	-0.00384
5.01571	0.027018	5.01843	0.041036	5.02024	-0.00992	5.01706	0.003989										5.01616	-0.00982					5.02206	0.01366					5.01526	-0.00394
5.0239	0.027634	5.02662	0.041211	5.02843	-0.00782	5.02525	0.002166										5.02435	-0.00987					5.03025	0.013587					5.02345	-0.00408
5.03209	0.028143	5.03481	0.04119	5.03662	-0.00582	5.03344	0.0004										5.03254	-0.00991					5.03844	0.013479					5.03164	-0.00423
5.04028	0.028543	5.043	0.040987	5.04481	-0.00401	5.04163	-0.00128										5.04073	-0.00993					5.04663	0.013355					5.03983	-0.00441
5.04847	0.028829	5.05119	0.040618	5.053	-0.00246	5.04982	-0.00286										5.04892	-0.00992					5.05482	0.013233					5.04802	-0.0046
5.05666	0.028998	5.05938	0.040098	5.06119	-0.00122	5.05801	-0.00431										5.05711	-0.00988					5.06301	0.013137					5.05621	-0.0048
5.06485	0.029044	5.06757	0.039441	5.06938	-0.00034	5.0662	-0.00562										5.0653	-0.00981					5.0712	0.01309					5.0644	-0.00501
5.07304	0.028964	5.07575	0.038667	5.07757	0.000182	5.07439	-0.00681										5.07349	-0.00971					5.07939	0.013115					5.07259	-0.00522
5.08123	0.028759	5.08394	0.037793	5.08576	0.000344	5.08258	-0.00786										5.08168	-0.00958					5.08758	0.013233					5.08078	-0.00543
5.08942	0.028437	5.09213	0.036842	5.09395	0.000175	5.09077	-0.0088										5.08987	-0.00943					5.09577	0.013466					5.08897	-0.00565
5.0976	0.028013	5.10032	0.035842	5.10214	-0.00029	5.09896	-0.00962										5.09805	-0.00925					5.10396	0.013832					5.09715	-0.00585
5.10579	0.027513	5.10851	0.034824	5.11033	-0.00101	5.10715	-0.01033										5.10625	-0.00906					5.11215	0.014342					5.10534	-0.00605
5.11398	0.026966	5.1167	0.033822	5.11852	-0.00193	5.11534	-0.01093										5.11444	-0.00885					5.12034	0.015008					5.11353	-0.00625
5.12218	0.026407	5.12489	0.032873	5.12671	-0.00302	5.12353	-0.0114										5.12263	-0.00863					5.12853	0.015834					5.12172	-0.00643
5.13037	0.02587	5.13308	0.032015	5.1349	-0.00423	5.13172	-0.01175										5.13082	-0.0084					5.13672	0.016819					5.12991	-0.0066
5.13855	0.025385	5.14127	0.031282	5.14309	-0.00553	5.13991	-0.01196										5.139	-0.00818					5.14491	0.017958					5.1381	-0.00675
5.14674	0.024976	5.14946	0.030701	5.15128	-0.00688	5.1481	-0.012										5.14719	-0.00795					5.1531	0.019242					5.14629	-0.00688
5.15493	0.024657	5.15765	0.030292	5.15947	-0.00825	5.15629	-0.01188										5.15538	-0.00772					5.16129	0.020659					5.15448	-0.00698
5.16312	0.024433	5.16584	0.030062	5.16766	-0.0096	5.16448	-0.01157										5.16357	-0.00749					5.16948	0.022195					5.16267	-0.00706
5.17131	0.0243	5.17403	0.030006	5.17585	-0.01091	5.17267	-0.01106										5.17176	-0.00726					5.17767	0.023832					5.17086	-0.00711
5.1795	0.024245	5.18222	0.030108	5.18404	-0.01215	5.18086	-0.01034										5.17995	-0.00702					5.18586	0.025551					5.17905	-0.00712
5.18769	0.024254	5.19041	0.030345	5.19223	-0.01328	5.18905	-0.00941										5.18814	-0.00678					5.19405	0.027329					5.18724	-0.00709
5.19588	0.024307	5.1986	0.030684	5.20042	-0.01429	5.19724	-0.00828										5.19633	-0.00653					5.20223	0.029139					5.19543	-0.00703
5.20407	0.02439	5.20679	0.031091	5.20861	-0.01515	5.20542	-0.00695										5.20452	-0.00627					5.21042	0.030949					5.20362	-0.00693
5.21226	0.024492	5.21498	0.031533	5.2168	-0.01586	5.21361	-0.00545										5.21271	-0.006					5.21861	0.032724					5.21181	-0.0068
5.22045	0.024609	5.22317	0.031982	5.22499	-0.0164	5.2218	-0.00381										5.2209	-0.00574					5.2268	0.034424					5.22	-0.00664
5.22864	0.024745	5.23136	0.032418	5.23318	-0.01679	5.22999	-0.00206										5.22909	-0.00547					5.23499	0.036006					5.22819	-0.00644
5.23683	0.024906	5.23955	0.032829	5.24137	-0.01702	5.23818	-0.00025										5.23728	-0.00522					5.24318	0.037433					5.23638	-0.00621
5.24502	0.025102	5.24774	0.033211	5.24956	-0.01709	5.24637	0.001554										5.24547	-0.00497					5.25137	0.038675					5.24457	-0.00594
5.25321	0.025342	5.25593	0.033569	5.25775	-0.01701	5.25456	0.003306										5.25366	-0.00475					5.25956	0.039718					5.25276	-0.00563
5.2614	0.025627	5.26412	0.033911	5.26594	-0.01679	5.26275	0.004953										5.26185	-0.00454					5.26775	0.040567					5.26095	-0.00528
5.26959	0.025956	5.27231	0.034244	5.27413	-0.01641	5.27094	0.006454										5.27004	-0.00435					5.27594	0.041251					5.26914	-0.00488
5.27778	0.026319	5.2805	0.034575	5.28232	-0.01589	5.27913	0.007774										5.27823	-0.00418					5.28413	0.041821					5.27733	-0.00445
5.28597	0.026698	5.28869	0.0349	5.29051	-0.01525	5.28732	0.008893										5.28642	-0.00403					5.29232	0.042349					5.28552	-0.00397
5.29416	0.027076	5.29688	0.035212	5.2987	-0.01451	5.29551	0.009805										5.29461	-0.00388					5.30051	0.042918					5.29371	-0.00346
5.30235	0.027429	5.30507	0.035492	5.30689	-0.01371	5.3037	0.010517										5.3028	-0.00374					5.3087	0.043614					5.3019	-0.00292
5.31054	0.027739	5.31326	0.035715	5.31508	-0.01293	5.31189	0.011046										5.31099	-0.00359					5.31689	0.044513					5.31009	-0.00236
5.31873	0.027993	5.32145	0.035853	5.32327	-0.01221	5.32008	0.01142										5.31918	-0.00344					5.32508	0.045668					5.31828	-0.0018
5.32692	0.02818	5.32964	0.035874	5.33145	-0.01163	5.32827	0.011671										5.32737	-0.00328					5.33327	0.047101					5.32647	-0.00124
5.33511	0.028298	5.33783	0.035752	5.33964	-0.01124	5.33646	0.011837										5.33556	-0.00311					5.34146	0.048796					5.33466	-0.00069
5.3433	0.028355	5.34602	0.035467	5.34783	-0.01108	5.34465	0.011957										5.34375	-0.00293					5.34965	0.050699					5.34285	-0.00016
5.35149	0.028357	5.35421	0.035011	5.35602	-0.01114	5.35284	0.012068										5.35194	-0.00274					5.35784	0.052728					5.35104	0.000335
5.35968	0.028318	5.3624	0.03439	5.36421	-0.01141	5.36103	0.012196										5.36013	-0.00253					5.36603	0.054778					5.35923	0.000804
5.36787	0.028252	5.37059	0.03362	5.3724	-0.01184	5.36922	0.012363										5.36832	-0.00231					5.37422	0.05674					5.36742	0.001245
5.37606	0.028175	5.37878	0.03273	5.38059	-0.01235	5.37741	0.012578										5.37651	-0.00207					5.38241	0.058509					5.37561	0.001661
5.38425	0.028102	5.38697	0.031758	5.38878	-0.01287	5.3856	0.012841										5.3847	-0.0018					5.3906	0.060006					5.3838	0.002057
5.39244	0.028047	5.39516	0.030747	5.39697	-0.01334	5.39379	0.013141										5.39289	-0.0015					5.39879	0.061178					5.39199	0.002441
5.40063	0.02802	5.40335	0.029738	5.40516	-0.01368	5.40198	0.013455										5.40108	-0.00115					5.40698	0.062007					5.40018	0.002819
5.40882	0.028031	5.41154	0.02877	5.41335	-0.01387	5.41017	0.013759										5.40927	-0.00074					5.41517	0.062505					5.40837	0.003201
5.41701	0.028089	5.41972	0.027878	5.42154	-0.0139	5.41836	0.014019										5.41746	-0.00025					5.42336	0.062713					5.41656	0.003595
5.4252	0.028203	5.42791	0.027087	5.42973	-0.01379	5.42655	0.014206										5.42565	0.000324					5.43155	0.06269					5.42475	0.004008
5.43339	0.028382	5.43611	0.026415	5.43792	-0.01357	5.43474	0.014297										5.43384	0.001022					5.43974	0.062504					5.43294	0.004446
5.44158	0.028638	5.4443	0.025876	5.44611	-0.01329	5.44293	0.014278										5.44203	0.001867					5.44793	0.062224					5.44113	0.004914
5.44977	0.028983	5.45249	0.025482	5.4543	-0.01302	5.45112	0.014147										5.45022	0.002892					5.45612	0.061917					5.44932	0.005415
5.45796	0.029438	5.46067	0.025246	5.46249	-0.01281	5.45931	0.013921										5.45841	0.004139					5.46431	0.061639					5.45751	0.005954
5.46615	0.030028	5.46886	0.025181	5.47068	-0.01272	5.4675	0.013631										5.4666	0.005651					5.4725	0.061432					5.4657	0.006532
5.47433	0.030784	5.47705	0.025305	5.47887	-0.01277	5.47569	0.013321										5.47478	0.007481					5.48069	0.061325					5.47389	0.007153
5.48252	0.031747	5.48524	0.02564	5.48706	-0.01297	5.48388	0.013049										5.48297	0.009686					5.48888	0.061338					5.48208	0.007822
5.49071	0.03297	5.49343	0.026214	5.49525	-0.01333	5.49207	0.012868										5.49116	0.012331					5.49707	0.061476					5.49026	0.008545
5.4989	0.034522	5.50162	0.027057	5.50344	-0.01383	5.50026	0.012834										5.49936	0.015483					5.50526	0.06174					5.49845	0.009332
5.50709	0.036484	5.50981	0.028202	5.51163	-0.01442	5.50845	0.012987										5.50755	0.019211					5.51345	0.062125					5.50664	0.010192
5.51528	0.038951	5.518	0.029683	5.51982	-0.01505	5.51664	0.013356										5.51573	0.02359					5.52164	0.062624					5.51483	0.01114
5.52347	0.042035	5.52619	0.031529	5.52801	-0.01567	5.52483	0.013948										5.52392	0.028694					5.52983	0.063239					5.52302	0.012189
5.53166	0.04586	5.53438	0.033763	5.5362	-0.01619	5.53302	0.01475										5.53211	0.034598					5.53802	0.063976					5.53121	0.013354
5.53985	0.050558	5.54257	0.036403	5.54439	-0.01656	5.54121	0.01573										5.5403	0.041378					5.54621	0.06485					5.5394	0.014648
5.54804	0.056274	5.55076	0.039459	5.55258	-0.01671	5.54939	0.016844										5.54849	0.049108					5.5544	0.065884					5.54759	0.016083
5.55623	0.063152	5.55895	0.042932	5.56077	-0.0166	5.55759	0.018036										5.55668	0.057861					5.56259	0.067109					5.55578	0.017667
5.56442	0.071338	5.56714	0.046817	5.56896	-0.01622	5.56578	0.019248										5.56487	0.06771					5.57078	0.068557					5.56397	0.019409
5.57261	0.080969	5.57533	0.051103	5.57715	-0.01556	5.57397	0.020426										5.57306	0.078722					5.57897	0.070261					5.57216	0.021316
5.5808	0.09217	5.58352	0.055776	5.58534	-0.01466	5.58215	0.021521										5.58125	0.09096					5.58715	0.072248					5.58035	0.023392
5.58899	0.105047	5.59171	0.060819	5.59353	-0.01356	5.59034	0.022498										5.58944	0.104482					5.59534	0.074538					5.58854	0.025643
5.59718	0.119687	5.5999	0.066219	5.60172	-0.01235	5.59853	0.023331										5.59763	0.119339					5.60353	0.077141					5.59673	0.028076
5.60537	0.136148	5.60809	0.071964	5.60991	-0.01109	5.60672	0.024008										5.60582	0.135577					5.61172	0.080053					5.60492	0.030699
5.61356	0.154459	5.61628	0.078046	5.6181	-0.00986	5.61491	0.024522										5.61401	0.153232					5.61991	0.083268					5.61311	0.033523
5.62175	0.17462	5.62447	0.084462	5.62629	-0.00873	5.6231	0.02487										5.6222	0.172336					5.6281	0.086775					5.6213	0.036564
5.62994	0.196599	5.63266	0.091215	5.63448	-0.00772	5.63129	0.025052										5.63039	0.192913					5.63629	0.090568					5.62949	0.039838
5.63813	0.220346	5.64085	0.098312	5.64267	-0.00687	5.63948	0.025072										5.63858	0.214984					5.64448	0.094647					5.63768	0.043362
5.64632	0.245786	5.64904	0.105763	5.65086	-0.00617	5.64767	0.024934										5.64677	0.238564					5.65267	0.099025					5.64587	0.047158
5.65451	0.272842	5.65723	0.113582	5.65905	-0.0056	5.65586	0.02465										5.65496	0.263668					5.66086	0.103732					5.65406	0.051248
5.6627	0.301436	5.66542	0.12179	5.66724	-0.00513	5.66405	0.024234										5.66315	0.290306					5.66905	0.108811					5.66225	0.055658
5.67089	0.331504	5.67361	0.130408	5.67542	-0.00473	5.67224	0.02371										5.67134	0.318493					5.67724	0.114319					5.67044	0.060413
5.67908	0.363003	5.6818	0.139462	5.68361	-0.00436	5.68043	0.023112										5.67953	0.348242					5.68543	0.120325					5.67863	0.065544
5.68727	0.395917	5.68999	0.148984	5.6918	-0.004	5.68862	0.022482										5.68772	0.379568					5.69362	0.126903					5.68682	0.071084
5.69546	0.430256	5.69818	0.159013	5.7	-0.00361	5.69681	0.021867										5.69591	0.41249					5.70181	0.134129					5.69501	0.077068
5.70365	0.466057	5.70637	0.169595	5.70819	-0.00318	5.705	0.021323										5.7041	0.44703					5.71	0.142076					5.7032	0.083535
5.71184	0.503371	5.71456	0.180786	5.71637	-0.00269	5.71319	0.020898										5.71229	0.483215					5.71819	0.150813					5.71139	0.090524
5.72003	0.542259	5.72275	0.192649	5.72456	-0.00212	5.72138	0.020636										5.72048	0.521076					5.72638	0.160397					5.71958	0.098074
5.72822	0.582783	5.73094	0.205252	5.73275	-0.00146	5.72957	0.020568										5.72867	0.560648					5.73457	0.170879					5.72777	0.106224
5.73641	0.625	5.73913	0.21867	5.74094	-0.0007	5.73776	0.020705										5.73686	0.601972					5.74276	0.182297					5.73596	0.115012
5.7446	0.66896	5.74732	0.232978	5.74913	0.000166	5.74595	0.021045										5.74505	0.645092					5.75095	0.194676					5.74415	0.124471
5.75279	0.714711	5.75551	0.248252	5.75732	0.00115	5.75414	0.021571										5.75324	0.690051					5.75914	0.208034					5.75234	0.134637
5.76098	0.762301	5.7637	0.264565	5.76551	0.002239	5.76233	0.022252										5.76143	0.736892					5.76733	0.222379					5.76053	0.145541
5.76917	0.811791	5.77189	0.281985	5.7737	0.003414	5.77052	0.023059										5.76962	0.785654					5.77552	0.237708					5.76872	0.157216
5.77736	0.863259	5.78008	0.300577	5.78189	0.004656	5.77871	0.023956										5.77781	0.836364					5.78371	0.254012					5.77691	0.169695
5.78555	0.916816	5.78827	0.320403	5.79008	0.005946	5.7869	0.02492										5.786	0.889037					5.7919	0.271271					5.7851	0.183014
5.79374	0.972603	5.79646	0.34152	5.79827	0.007271	5.79509	0.025946										5.79419	0.94367					5.80009	0.28946					5.79329	0.197208
5.80193	1.0308	5.80464	0.363981	5.80646	0.008623	5.80328	0.027037										5.80238	1.00024					5.80828	0.308542					5.80148	0.212316
5.81012	1.09161	5.81283	0.387837	5.81465	0.010023	5.81147	0.028208										5.81057	1.05869					5.81647	0.328472					5.80967	0.22838
5.81831	1.15528	5.82102	0.413132	5.82284	0.011499	5.81966	0.02948										5.81876	1.11893					5.82466	0.349198					5.81786	0.245439
5.8265	1.22208	5.82921	0.439901	5.83103	0.013091	5.82785	0.03087										5.82695	1.18086					5.83285	0.370659					5.82605	0.263531
5.83469	1.29226	5.8374	0.468168	5.83922	0.01484	5.83604	0.032387										5.83514	1.24432					5.84104	0.392786					5.83424	0.28269
5.84288	1.36612	5.84559	0.497941	5.84741	0.016779	5.84423	0.03402										5.84333	1.30912					5.84923	0.415501					5.84243	0.302945
5.85107	1.44392	5.85378	0.529206	5.8556	0.018924	5.85242	0.035738										5.85152	1.37504					5.85742	0.438715					5.85062	0.324312
5.85926	1.52592	5.86197	0.561926	5.86379	0.021265	5.86061	0.037497										5.8597	1.44183					5.86561	0.462331					5.85881	0.346797
5.86745	1.61236	5.87016	0.596039	5.87198	0.023766	5.8688	0.039232										5.86789	1.5092					5.8738	0.486236					5.867	0.370388
5.87563	1.70342	5.87835	0.631455	5.88017	0.026357	5.87699	0.040869										5.87608	1.57684					5.88199	0.510304					5.87519	0.395057
5.88382	1.79926	5.88654	0.668063	5.88836	0.028942	5.88518	0.042335										5.88427	1.64442					5.89018	0.534391					5.88338	0.420754
5.89201	1.9	5.89473	0.705724	5.89655	0.0314	5.89337	0.043565										5.89246	1.71157					5.89837	0.558338					5.89156	0.447408
5.9002	2.00565	5.90292	0.744283	5.90474	0.0336	5.90156	0.044511										5.90065	1.77792					5.90656	0.581972					5.89975	0.474926
5.90839	2.11619	5.91111	0.783565	5.91293	0.035414	5.90975	0.04515										5.90884	1.84309					5.91475	0.605111					5.90794	0.503194
5.91658	2.23147	5.9193	0.823377	5.92112	0.036725	5.91794	0.04549										5.91703	1.90669					5.92294	0.627566					5.91613	0.53208
5.92477	2.35128	5.92749	0.863514	5.92931	0.037437	5.92612	0.04556										5.92522	1.96835					5.93112	0.649153					5.92432	0.561432
5.93296	2.47529	5.93568	0.903749	5.9375	0.037489	5.93431	0.045406										5.93341	2.02768					5.93931	0.669697					5.93251	0.591087
5.94115	2.60308	5.94387	0.943846	5.94569	0.036853	5.9425	0.045087										5.9416	2.08433					5.9475	0.689038					5.9407	0.620871
5.94934	2.73415	5.95206	0.983548	5.95388	0.035532	5.95069	0.044664										5.94979	2.13794					5.9557	0.707046					5.94889	0.650604
5.95753	2.8679	5.96025	1.02259	5.96207	0.033563	5.95889	0.044192										5.95798	2.18821					5.96389	0.723619					5.95708	0.680102
5.96572	3.00367	5.96844	1.06069	5.97026	0.03101	5.96707	0.043714										5.96617	2.23484					5.97207	0.738682					5.96527	0.709186
5.97391	3.14074	5.97663	1.09757	5.97845	0.027954	5.97526	0.043253										5.97436	2.27757					5.98026	0.75219					5.97346	0.737675
5.9821	3.27832	5.98482	1.13296	5.98664	0.024488	5.98345	0.042817										5.98255	2.31619					5.98845	0.764116					5.98165	0.765397
5.99029	3.41559	5.99301	1.1666	5.99483	0.020711	5.99164	0.0424										5.99074	2.35052					5.99664	0.774458					5.98984	0.79219
5.99848	3.55169	6.0012	1.19825	6.00302	0.016724	5.99983	0.041982										5.99893	2.38042					6.00483	0.783218					5.99803	0.817898
6.00667	3.68574	6.00939	1.22769	6.01121	0.012622	6.00802	0.041544										6.00712	2.40579					6.01302	0.790404					6.00622	0.842381
6.01486	3.81685	6.01758	1.25476	6.0194	0.008499	6.01621	0.041061										6.01531	2.42659					6.02121	0.796024					6.01441	0.865509
6.02305	3.94411	6.02577	1.27932	6.02759	0.004445	6.0244	0.040516										6.0235	2.4428					6.0294	0.800086					6.0226	0.887171
6.03124	4.06664	6.03396	1.30128	6.03578	0.000545	6.03259	0.039902										6.03169	2.45446					6.03759	0.8026					6.03079	0.90727
6.03943	4.18358	6.04215	1.32058	6.04397	-0.00312	6.04078	0.039222										6.03988	2.46164					6.04578	0.803581					6.03898	0.925724
6.04762	4.2941	6.05034	1.3372	6.05216	-0.00649	6.04897	0.038488										6.04807	2.46443					6.05397	0.803051					6.04717	0.942469
6.05581	4.39746	6.05853	1.35114	6.06034	-0.00949	6.05716	0.037716										6.05626	2.46298					6.06216	0.801049					6.05536	0.957456
6.064	4.49298	6.06672	1.36243	6.06853	-0.01207	6.06535	0.036925										6.06445	2.45743					6.07035	0.797626					6.06355	0.970652
6.07219	4.58003	6.07491	1.37111	6.07672	-0.01419	6.07354	0.036132										6.07264	2.44797					6.07854	0.792855					6.07174	0.982037
6.08038	4.65813	6.0831	1.37724	6.08491	-0.01583	6.08173	0.035346										6.08083	2.43478					6.08673	0.786824					6.07993	0.991606
6.08857	4.72687	6.09129	1.38087	6.09311	-0.01697	6.08992	0.034569										6.08902	2.41808					6.09492	0.779628					6.08812	0.999368
6.09676	4.78595	6.09948	1.38206	6.10129	-0.01762	6.09811	0.033788										6.09721	2.39807					6.10311	0.771377					6.09631	1.00534
6.10495	4.83518	6.10767	1.38089	6.10948	-0.01782	6.1063	0.032984										6.1054	2.375					6.1113	0.762177					6.1045	1.00956
6.11314	4.87451	6.11586	1.37742	6.11767	-0.0176	6.11449	0.032128										6.11359	2.34908					6.11949	0.752134					6.11269	1.01207
6.12133	4.90399	6.12405	1.37174	6.12586	-0.017	6.12268	0.031187										6.12178	2.32056					6.12768	0.741346					6.12088	1.01291
6.12952	4.92378	6.13224	1.36394	6.13405	-0.01609	6.13087	0.030131										6.12997	2.28968					6.13587	0.729902					6.12907	1.01214
6.13771	4.93414	6.14043	1.35411	6.14224	-0.01492	6.13906	0.02894										6.13816	2.25668					6.14406	0.717879					6.13726	1.00983
6.1459	4.93542	6.14862	1.34237	6.15043	-0.01354	6.14725	0.027602										6.14635	2.22177					6.15225	0.705348					6.14545	1.00604
6.15409	4.92803	6.15681	1.32884	6.15862	-0.01198	6.15544	0.026125										6.15454	2.1852					6.16044	0.69237					6.15364	1.00084
6.16228	4.91243	6.165	1.31367	6.16681	-0.01028	6.16363	0.024529										6.16273	2.14716					6.16863	0.679002					6.16183	0.994302
6.17047	4.88909	6.17319	1.29699	6.175	-0.00845	6.17182	0.022849										6.17092	2.10787					6.17682	0.665301					6.17002	0.986497
6.17866	4.85852	6.18138	1.27895	6.18319	-0.00652	6.18001	0.021127										6.17911	2.06751					6.18501	0.651319					6.17821	0.977498
6.18685	4.82118	6.18956	1.25969	6.19138	-0.00448	6.1882	0.019415										6.1873	2.02624					6.1932	0.637114					6.1864	0.967382
6.19504	4.77756	6.19775	1.23936	6.19957	-0.00237	6.19639	0.017762										6.19549	1.98423					6.20139	0.622746					6.19459	0.956229
6.20323	4.72812	6.20594	1.21808	6.20776	-0.00021	6.20458	0.01621										6.20368	1.94164					6.20958	0.60828					6.20278	0.944119
6.21142	4.6733	6.21413	1.19598	6.21595	0.001972	6.21277	0.014798										6.21187	1.8986					6.21777	0.593784					6.21097	0.931138
6.21961	4.61356	6.22232	1.17318	6.22414	0.004123	6.22096	0.013547										6.22006	1.85524					6.22596	0.579331					6.21916	0.917372
6.2278	4.54933	6.23051	1.14977	6.23233	0.006198	6.22915	0.012471										6.22825	1.8117					6.23415	0.564992					6.22734	0.90291
6.23599	4.48107	6.2387	1.12586	6.24052	0.008156	6.23734	0.011574										6.23644	1.76809					6.24234	0.550838					6.23553	0.88784
6.24418	4.40921	6.24689	1.10156	6.24871	0.009961	6.24553	0.010851										6.24463	1.72454					6.25053	0.536933					6.24373	0.872249
6.25237	4.33421	6.25508	1.07694	6.2569	0.011586	6.25372	0.010295										6.25282	1.68118					6.25872	0.523338					6.25192	0.856223
6.26056	4.25652	6.26327	1.05211	6.26509	0.013019	6.26191	0.009888										6.261	1.6381					6.26691	0.5101					6.26011	0.839844
6.26874	4.17658	6.27146	1.02716	6.27328	0.014252	6.2701	0.009608										6.26919	1.59542					6.2751	0.497253					6.26829	0.823194
6.27693	4.09482	6.27965	1.0022	6.28147	0.015297	6.27829	0.009428										6.27738	1.55323					6.28329	0.484816					6.27648	0.806353
6.28512	4.01165	6.28784	0.977311	6.28966	0.016171	6.28648	0.009314										6.28557	1.51163					6.29148	0.472786					6.28467	0.789396
6.29331	3.92743	6.29603	0.952603	6.29785	0.016899	6.29467	0.009229										6.29376	1.4707					6.29967	0.461149					6.29286	0.772396
6.3015	3.84252	6.30422	0.928159	6.30604	0.017507	6.30286	0.00914										6.30195	1.43049					6.30786	0.449875					6.30105	0.755421
6.30969	3.75721	6.31241	0.904058	6.31423	0.018018	6.31105	0.009011										6.31014	1.39107					6.31604	0.438923					6.30924	0.738533
6.31788	3.67177	6.3206	0.880364	6.32242	0.018456	6.31923	0.008817										6.31833	1.35248					6.32423	0.428249					6.31743	0.721784
6.32607	3.58642	6.32879	0.857126	6.33061	0.018843	6.32742	0.00854										6.32652	1.31473					6.33242	0.417807					6.32562	0.705216
6.33426	3.50134	6.33698	0.834377	6.3388	0.0192	6.33561	0.008177										6.33471	1.27787					6.34061	0.40756					6.33381	0.688862
6.34245	3.41671	6.34517	0.812136	6.34699	0.019537	6.3438	0.007737										6.3429	1.24188					6.3488	0.397476					6.342	0.672743
6.35064	3.33266	6.35336	0.790408	6.35518	0.019859	6.35199	0.007243										6.35109	1.20678					6.35699	0.387532					6.35019	0.65687
6.35883	3.24932	6.36155	0.769189	6.36337	0.020163	6.36018	0.006727										6.35928	1.17257					6.36518	0.377717					6.35838	0.641246
6.36702	3.16678	6.36974	0.748472	6.37156	0.020442	6.36837	0.006228										6.36747	1.13925					6.37337	0.368035					6.36657	0.625866
6.37521	3.08517	6.37793	0.728247	6.37975	0.020683	6.37656	0.005782										6.37566	1.10679					6.38156	0.35849					6.37476	0.610724
6.3834	3.00459	6.38612	0.708505	6.38794	0.020872	6.38475	0.005417										6.38385	1.07521					6.38975	0.349093					6.38295	0.595811
6.39159	2.92515	6.39431	0.689242	6.39613	0.020991	6.39294	0.00515										6.39204	1.04448					6.39794	0.339856					6.39114	0.581122
6.39978	2.84695	6.4025	0.670457	6.40432	0.021024	6.40113	0.004977										6.40023	1.01461					6.40613	0.330784					6.39933	0.566651
6.40797	2.77011	6.41069	0.652151	6.41251	0.020957	6.40932	0.00488										6.40842	0.985575					6.41432	0.321885					6.40752	0.552398
6.41616	2.69473	6.41888	0.634329	6.4207	0.020778	6.41751	0.004825										6.41661	0.957374					6.42251	0.313162					6.41571	0.538363
6.42435	2.62091	6.42707	0.616995	6.42889	0.020476	6.4257	0.004768										6.4248	0.929994					6.4307	0.304622					6.4239	0.524554
6.43254	2.54876	6.43526	0.600157	6.43708	0.020043	6.43389	0.004661										6.43299	0.903426					6.43889	0.296267					6.43209	0.510979
6.44073	2.47834	6.44345	0.583822	6.44527	0.019471	6.44208	0.004458										6.44118	0.87766					6.44708	0.288108					6.44028	0.497647
6.44892	2.40974	6.45164	0.567994	6.45345	0.018756	6.45027	0.004134										6.44937	0.852687					6.45527	0.28016					6.44847	0.484573
6.45711	2.34302	6.45983	0.552676	6.46164	0.017892	6.45846	0.003675										6.45756	0.828496					6.46346	0.272439					6.45666	0.471772
6.4653	2.27821	6.46802	0.537865	6.46983	0.016875	6.46665	0.003086										6.46575	0.805076					6.47165	0.264966					6.46485	0.459259
6.47349	2.21534	6.47621	0.523552	6.47802	0.015707	6.47484	0.002389										6.47394	0.782416					6.47984	0.257759					6.47304	0.447053
6.48168	2.15443	6.4844	0.509725	6.48621	0.01439	6.48303	0.001617										6.48213	0.760504					6.48803	0.250839					6.48123	0.435171
6.48987	2.09549	6.49259	0.496365	6.4944	0.012936	6.49122	0.000814										6.49032	0.739326					6.49622	0.244216					6.48942	0.423631
6.49806	2.03848	6.50078	0.483451	6.50259	0.01136	6.49941	2.78e-05										6.49851	0.718865					6.50441	0.237897					6.49761	0.412446
6.50625	1.98338	6.50897	0.470957	6.51078	0.009682	6.5076	-0.0007										6.5067	0.699103					6.5126	0.231878					6.5058	0.401627
6.51444	1.93016	6.51716	0.458864	6.51897	0.007928	6.51579	-0.00134										6.51489	0.68002					6.52079	0.226148					6.51399	0.39118
6.52263	1.87876	6.52535	0.447154	6.52716	0.006125	6.52398	-0.00186										6.52308	0.661597					6.52898	0.220685					6.52218	0.381105
6.53082	1.82912	6.53354	0.435816	6.53535	0.004299	6.53217	-0.00225										6.53127	0.64381					6.53717	0.215462					6.53037	0.371394
6.53901	1.78117	6.54173	0.424843	6.54354	0.002471	6.54036	-0.00252										6.53946	0.626638					6.54536	0.210449					6.53856	0.362036
6.5472	1.73485	6.54992	0.414235	6.55173	0.000659	6.54855	-0.00268										6.54765	0.610059					6.55355	0.205617					6.54675	0.353012
6.55539	1.69009	6.55811	0.403992	6.55992	-0.00113	6.55674	-0.00274										6.55584	0.594051					6.56174	0.200942					6.55494	0.344302
6.56358	1.64681	6.5663	0.394115	6.56811	-0.00288	6.56493	-0.00274										6.56403	0.578592					6.56993	0.196408					6.56313	0.335883
6.57177	1.60495	6.57449	0.384604	6.5763	-0.00459	6.57312	-0.00271										6.57222	0.563661					6.57812	0.192011					6.57132	0.327733
6.57996	1.56446	6.58268	0.375453	6.58449	-0.00627	6.58131	-0.00267										6.58041	0.549238					6.58631	0.187757					6.57951	0.319832
6.58815	1.52527	6.59086	0.366654	6.59268	-0.0079	6.5895	-0.00267										6.5886	0.535304					6.5945	0.183663					6.5877	0.312165
6.59634	1.48735	6.59905	0.358193	6.60087	-0.00948	6.59769	-0.00273										6.59679	0.52184					6.60269	0.179753					6.59589	0.30472
6.60452	1.45066	6.60724	0.350056	6.60906	-0.011	6.60588	-0.00287										6.60497	0.508831					6.61088	0.176055					6.60407	0.29749
6.61271	1.41518	6.61543	0.342224	6.61725	-0.01244	6.61407	-0.00311										6.61317	0.496259					6.61907	0.172601					6.61226	0.290473
6.6209	1.3809	6.62362	0.334684	6.62544	-0.01379	6.62226	-0.00346										6.62136	0.48411					6.62726	0.169419					6.62045	0.283665
6.6291	1.34781	6.63181	0.327423	6.63363	-0.01501	6.63045	-0.00392										6.62955	0.472372					6.63545	0.166531					6.62864	0.277068
6.63729	1.3159	6.64	0.320431	6.64182	-0.01609	6.63864	-0.0045										6.63774	0.461031					6.64364	0.163951					6.63683	0.270681
6.64547	1.28519	6.64819	0.3137	6.65001	-0.01702	6.64683	-0.00519										6.64592	0.450075					6.65183	0.161685					6.64502	0.264502
6.65366	1.25565	6.65638	0.307226	6.6582	-0.01778	6.65502	-0.00598										6.65411	0.439496					6.66002	0.159731					6.65321	0.258529
6.66185	1.22729	6.66457	0.301005	6.66639	-0.01837	6.66321	-0.00686										6.6623	0.429283					6.66821	0.158076					6.6614	0.252757
6.67004	1.20008	6.67276	0.295038	6.67458	-0.01881	6.6714	-0.00783										6.67049	0.419424					6.6764	0.156703					6.66959	0.247183
6.67823	1.174	6.68095	0.289323	6.68277	-0.01911	6.67959	-0.00888										6.67868	0.409908					6.68459	0.155586					6.67778	0.241803
6.68642	1.14899	6.68914	0.283862	6.69096	-0.01928	6.68778	-0.00999										6.68687	0.400723					6.69278	0.154686					6.68597	0.236615
6.69461	1.12501	6.69733	0.278655	6.69915	-0.01934	6.69597	-0.01117										6.69506	0.391857					6.70097	0.153961					6.69416	0.231619
6.7028	1.10199	6.70552	0.273704	6.70734	-0.01933	6.70416	-0.01239										6.70325	0.3833					6.70915	0.15336					6.70235	0.226817
6.71099	1.07985	6.71371	0.269007	6.71553	-0.01926	6.71235	-0.01365										6.71144	0.375037					6.71734	0.152822					6.71054	0.222212
6.71918	1.05851	6.7219	0.26456	6.72372	-0.01916	6.72053	-0.01492										6.71963	0.367061					6.72553	0.152278					6.71873	0.21781
6.72737	1.03787	6.73009	0.260352	6.73191	-0.01905	6.72872	-0.01618										6.72782	0.359359					6.73372	0.151659					6.72692	0.213614
6.73556	1.01785	6.73828	0.256369	6.7401	-0.01895	6.73691	-0.01741										6.73601	0.351922					6.74191	0.150899					6.73511	0.209626
6.74375	0.998348	6.74647	0.252589	6.74829	-0.01888	6.7451	-0.01861										6.7442	0.34474					6.7501	0.149937					6.7433	0.205846
6.75194	0.979295	6.75466	0.248981	6.75648	-0.01885	6.75329	-0.01974										6.75239	0.337805					6.75829	0.148727					6.75149	0.202266
6.76013	0.960622	6.76285	0.245514	6.76467	-0.01889	6.76148	-0.0208										6.76058	0.331106					6.76648	0.147241					6.75968	0.198875
6.76832	0.942271	6.77104	0.242151	6.77286	-0.01899	6.76967	-0.02179										6.76877	0.324635					6.77467	0.145467					6.76787	0.195654
6.77651	0.92421	6.77923	0.238856	6.78105	-0.01919	6.77786	-0.02269										6.77696	0.318383					6.78286	0.143418					6.77606	0.19258
6.7847	0.90642	6.78742	0.235593	6.78924	-0.0195	6.78605	-0.0235										6.78515	0.312343					6.79105	0.141123					6.78425	0.189625
6.79289	0.8889	6.79561	0.232334	6.79743	-0.01993	6.79424	-0.02422										6.79334	0.306504					6.79924	0.138624					6.79244	0.186762
6.80108	0.871667	6.8038	0.229052	6.80562	-0.02048	6.80243	-0.02484										6.80153	0.300859					6.80743	0.13597					6.80063	0.183963
6.80927	0.854746	6.81199	0.225726	6.81381	-0.02115	6.81062	-0.02537										6.80972	0.2954					6.81562	0.133221					6.80882	0.181204
6.81746	0.838175	6.82018	0.222347	6.822	-0.02193	6.81881	-0.02582										6.81791	0.290119					6.82381	0.130436					6.81701	0.178467
6.82565	0.821991	6.82837	0.218904	6.83019	-0.0228	6.827	-0.02617										6.8261	0.28501					6.832	0.127672					6.8252	0.175743
6.83384	0.806236	6.83656	0.215396	6.83838	-0.02372	6.83519	-0.02645										6.83429	0.280065					6.84019	0.124979					6.83339	0.173026
6.84203	0.790944	6.84475	0.211824	6.84657	-0.02466	6.84338	-0.02668										6.84248	0.275277					6.84838	0.122401					6.84158	0.17032
6.85022	0.776138	6.85294	0.208195	6.85475	-0.02558	6.85157	-0.02688										6.85067	0.270639					6.85657	0.119974					6.84977	0.16763
6.85841	0.761827	6.86113	0.204517	6.86294	-0.02643	6.85976	-0.02707										6.85886	0.266144					6.86476	0.117724					6.85796	0.164968
6.8666	0.747999	6.86932	0.200803	6.87113	-0.0272	6.86795	-0.02728										6.86705	0.261782					6.87295	0.115669					6.86615	0.162346
6.87479	0.734645	6.87751	0.197069	6.87932	-0.02784	6.87614	-0.02755										6.87524	0.257545					6.88114	0.113815					6.87434	0.159775
6.88298	0.721733	6.8857	0.19333	6.88751	-0.02834	6.88433	-0.02789										6.88343	0.253426					6.88933	0.112159					6.88253	0.157264
6.89117	0.709223	6.89389	0.189604	6.8957	-0.0287	6.89252	-0.02831										6.89162	0.249416					6.89752	0.110689					6.89072	0.154817
6.89936	0.69707	6.90208	0.185904	6.90389	-0.02889	6.90071	-0.02881										6.89981	0.245507					6.90571	0.109385					6.89891	0.152436
6.90755	0.685229	6.91027	0.182243	6.91208	-0.02894	6.9089	-0.02938										6.908	0.241693					6.9139	0.108224					6.9071	0.15012
6.91574	0.673669	6.91846	0.178632	6.92027	-0.02883	6.91709	-0.03										6.91619	0.237966					6.92209	0.107176					6.91529	0.147866
6.92393	0.662362	6.92665	0.175084	6.92846	-0.02858	6.92528	-0.03064										6.92438	0.234323					6.93028	0.106209					6.92348	0.145666
6.93212	0.651294	6.93484	0.171609	6.93665	-0.02819	6.93347	-0.03129										6.93257	0.230761					6.93847	0.105293					6.93167	0.143516
6.94031	0.640459	6.94303	0.168219	6.94484	-0.02767	6.94166	-0.03192										6.94076	0.227277					6.94666	0.104401					6.93986	0.141413
6.9485	0.629874	6.95122	0.164924	6.95303	-0.02702	6.94985	-0.03251										6.94895	0.223869					6.95485	0.103513					6.94805	0.139354
6.95669	0.61957	6.95941	0.161735	6.96122	-0.02624	6.95804	-0.03308										6.95714	0.220536					6.96304	0.102615					6.95624	0.137336
6.96488	0.60958	6.9676	0.158657	6.96941	-0.02535	6.96623	-0.03362										6.96533	0.217278					6.97123	0.101701					6.96443	0.135358
6.97307	0.599933	6.97579	0.1557	6.9776	-0.02433	6.97442	-0.03416										6.97352	0.214092					6.97942	0.100771					6.97262	0.13342
6.98125	0.590666	6.98397	0.152867	6.98579	-0.02317	6.98261	-0.03471										6.9817	0.210979					6.98761	0.099829					6.98081	0.131523
6.98944	0.581804	6.99216	0.15016	6.99398	-0.02188	6.9908	-0.03529										6.98989	0.207937					6.9958	0.098882					6.989	0.129668
6.99763	0.573363	7.00035	0.147575	7.00217	-0.02044	6.99899	-0.03593										6.99808	0.204966					7.00399	0.097937					6.99718	0.127858
7.00582	0.565342	7.00854	0.145104	7.01036	-0.01883	7.00718	-0.03663										7.00627	0.202064					7.01218	0.097					7.00537	0.126094
7.01401	0.557732	7.01673	0.142737	7.01855	-0.01707	7.01537	-0.0374										7.01447	0.19923					7.02037	0.096071					7.01356	0.124376
7.0222	0.550509	7.02492	0.14046	7.02674	-0.01516	7.02356	-0.03823										7.02265	0.196464					7.02856	0.095141					7.02175	0.122708
7.03039	0.543631	7.03311	0.138258	7.03493	-0.01314	7.03175	-0.0391										7.03084	0.193764					7.03675	0.094193					7.02994	0.121094
7.03858	0.537052	7.0413	0.136115	7.04312	-0.01104	7.03994	-0.03999										7.03903	0.191127					7.04494	0.093208					7.03813	0.119536
7.04677	0.530717	7.04949	0.134016	7.05131	-0.00893	7.04813	-0.04085										7.04722	0.18855					7.05313	0.092164					7.04632	0.118041
7.05496	0.524566	7.05768	0.131949	7.0595	-0.00689	7.05632	-0.04166										7.05541	0.186029					7.06132	0.091038					7.05451	0.116611
7.06315	0.518543	7.06587	0.129907	7.06769	-0.00498	7.06451	-0.04237										7.0636	0.18356					7.06951	0.08981					7.0627	0.115253
7.07134	0.512592	7.07406	0.127888	7.07588	-0.00329	7.0727	-0.04293										7.07179	0.181139					7.0777	0.088466					7.07089	0.113966
7.07953	0.506671	7.08225	0.125891	7.08407	-0.00187	7.08089	-0.0433										7.07998	0.178761					7.08589	0.086997					7.07908	0.112751
7.08772	0.500741	7.09044	0.123925	7.09226	-0.00073	7.08908	-0.04343										7.08817	0.176424					7.09408	0.085405					7.08727	0.111603
7.09591	0.494782	7.09863	0.122005	7.10045	0.000106	7.09727	-0.04328										7.09636	0.174125					7.10227	0.083702					7.09546	0.110516
7.1041	0.488783	7.10682	0.120149	7.10864	0.000686	7.10546	-0.04283										7.10455	0.171863					7.11045	0.081909					7.10365	0.109479
7.11229	0.482751	7.11501	0.11838	7.11683	0.001067	7.11364	-0.04208										7.11274	0.16964					7.11864	0.080054					7.11184	0.108478
7.12048	0.476702	7.1232	0.116728	7.12502	0.001328	7.12183	-0.04104										7.12093	0.167456					7.12683	0.078172					7.12003	0.1075
7.12867	0.470659	7.13139	0.115222	7.13321	0.001559	7.13002	-0.03973										7.12912	0.165318					7.13502	0.076298					7.12822	0.106531
7.13686	0.464657	7.13958	0.113896	7.1414	0.001851	7.13821	-0.03822										7.13731	0.163228					7.14321	0.07447					7.13641	0.105557
7.14505	0.458727	7.14777	0.112783	7.14959	0.002283	7.1464	-0.03658										7.1455	0.161193					7.1514	0.072725					7.1446	0.10457
7.15324	0.452899	7.15596	0.111917	7.15778	0.002914	7.15459	-0.03488										7.15369	0.159218					7.15959	0.071096					7.15279	0.103564
7.16143	0.447207	7.16415	0.111322	7.16597	0.003773	7.16278	-0.0332										7.16188	0.15731					7.16778	0.069615					7.16098	0.102538
7.16962	0.441676	7.17234	0.111012	7.17416	0.004861	7.17097	-0.03161										7.17007	0.155472					7.17597	0.068308					7.16917	0.101495
7.17781	0.436326	7.18053	0.110987	7.18235	0.006148	7.17916	-0.03017										7.17826	0.153708					7.18416	0.067196					7.17736	0.100441
7.186	0.431172	7.18872	0.111234	7.19054	0.007577	7.18735	-0.0289										7.18645	0.152017					7.19235	0.066292					7.18555	0.099384
7.19419	0.426224	7.19691	0.11172	7.19873	0.009066	7.19554	-0.02781										7.19464	0.150396					7.20054	0.065603					7.19374	0.098333
7.20238	0.421477	7.2051	0.112397	7.20692	0.010521	7.20373	-0.02688										7.20283	0.148842					7.20873	0.065123					7.20193	0.0973
7.21057	0.416924	7.21329	0.1132	7.21511	0.011852	7.21192	-0.02607										7.21102	0.147348					7.21692	0.064836					7.21012	0.096292
7.21876	0.412555	7.22148	0.114056	7.2233	0.012971	7.22011	-0.02533										7.21921	0.145906					7.22511	0.064717					7.21831	0.095315
7.22695	0.408342	7.22967	0.114888	7.23149	0.013807	7.2283	-0.02461										7.2274	0.144508					7.2333	0.064732					7.2265	0.09437
7.23514	0.40426	7.23786	0.115626	7.23968	0.014313	7.23649	-0.02385										7.23559	0.143142					7.24149	0.064841					7.23469	0.093458
7.24333	0.400289	7.24605	0.116204	7.24786	0.014464	7.24468	-0.02301										7.24378	0.1418					7.24968	0.064995					7.24288	0.092578
7.25152	0.396399	7.25424	0.116574	7.25605	0.014261	7.25287	-0.02208										7.25197	0.140471					7.25787	0.065148					7.25107	0.091725
7.25971	0.39257	7.26243	0.116708	7.26424	0.013728	7.26106	-0.02102										7.26016	0.139146					7.26606	0.065252					7.25926	0.090896
7.2679	0.388785	7.27062	0.116599	7.27243	0.012902	7.26925	-0.01985										7.26835	0.137819					7.27425	0.065269					7.26745	0.090086
7.27609	0.385036	7.27881	0.116257	7.28062	0.011839	7.27744	-0.01858										7.27654	0.136483					7.28244	0.065166					7.27564	0.089293
7.28428	0.381314	7.287	0.115715	7.28881	0.010603	7.28563	-0.01723										7.28473	0.135135					7.29063	0.064927					7.28383	0.088515
7.29247	0.377608	7.29519	0.115013	7.297	0.009256	7.29382	-0.01584										7.29292	0.133772					7.29882	0.064545					7.29202	0.087751
7.30066	0.373913	7.30338	0.114196	7.30519	0.007859	7.30201	-0.01444										7.30111	0.132395					7.30701	0.06403					7.30021	0.087001
7.30885	0.370222	7.31157	0.113311	7.31338	0.006464	7.3102	-0.01305										7.3093	0.131005					7.3152	0.0634					7.3084	0.086262
7.31704	0.366527	7.31976	0.112399	7.32157	0.00511	7.31839	-0.01173										7.31749	0.129607					7.32339	0.062684					7.31659	0.085535
7.32523	0.362819	7.32794	0.111487	7.32976	0.003824	7.32658	-0.01049										7.32568	0.128203					7.33158	0.061918					7.32478	0.08482
7.33342	0.359087	7.33613	0.110591	7.33795	0.002617	7.33477	-0.00935										7.33387	0.126798					7.33977	0.06114					7.33297	0.084116
7.34161	0.355319	7.34433	0.109715	7.34614	0.001488	7.34296	-0.00834										7.34206	0.125397					7.34796	0.060388					7.34116	0.083422
7.3498	0.351507	7.35252	0.108854	7.35433	0.000421	7.35115	-0.00744										7.35025	0.124004					7.35615	0.059692					7.34935	0.082737
7.35799	0.347648	7.36071	0.107996	7.36252	-0.0006	7.35934	-0.00665										7.35844	0.122622					7.36434	0.059074					7.35754	0.08206
7.36618	0.343744	7.36889	0.107131	7.37071	-0.00162	7.36753	-0.00592										7.36662	0.121255					7.37253	0.058553					7.36573	0.081391
7.37437	0.339799	7.37708	0.106253	7.3789	-0.00264	7.37572	-0.00523										7.37481	0.119905					7.38072	0.058135					7.37392	0.080728
7.38255	0.335825	7.38527	0.105361	7.38709	-0.0037	7.38391	-0.00453										7.383	0.118572					7.38891	0.057826					7.38211	0.080069
7.39074	0.331837	7.39346	0.104464	7.39528	-0.0048	7.3921	-0.00376										7.39119	0.117261					7.3971	0.057624					7.3903	0.079412
7.39893	0.327854	7.40165	0.103581	7.40347	-0.00592	7.40029	-0.0029										7.39938	0.115973					7.40529	0.057529					7.39848	0.078756
7.40712	0.323893	7.40984	0.102738	7.41166	-0.00706	7.40848	-0.00192										7.40757	0.114711					7.41348	0.05754					7.40667	0.078096
7.41531	0.319977	7.41803	0.101961	7.41985	-0.00817	7.41667	-0.00083										7.41576	0.113477					7.42167	0.057656					7.41486	0.07743
7.4235	0.316122	7.42622	0.101273	7.42804	-0.00918	7.42486	0.000351										7.42395	0.112274					7.42986	0.057873					7.42305	0.076753
7.43169	0.312347	7.43441	0.100693	7.43623	-0.01004	7.43305	0.001575										7.43214	0.111103					7.43805	0.058183					7.43124	0.076063
7.43988	0.308665	7.4426	0.100229	7.44442	-0.01068	7.44124	0.002782										7.44033	0.109963					7.44624	0.058575					7.43943	0.075358
7.44807	0.305092	7.45079	0.099873	7.45261	-0.01103	7.44943	0.003903										7.44852	0.108853					7.45443	0.059027					7.44762	0.074635
7.45626	0.30164	7.45898	0.099604	7.4608	-0.01105	7.45761	0.004875										7.45671	0.107771					7.46262	0.059513					7.45581	0.073894
7.46445	0.298328	7.46717	0.099391	7.46899	-0.0107	7.4658	0.005648										7.4649	0.106714					7.47081	0.060001					7.464	0.073135
7.47264	0.295165	7.47536	0.099187	7.47718	-0.00999	7.474	0.006189										7.47309	0.105678					7.479	0.060457					7.47219	0.072359
7.48083	0.292166	7.48355	0.09894	7.48537	-0.00896	7.48219	0.006486										7.48128	0.104661					7.48719	0.060852					7.48038	0.071571
7.48902	0.289334	7.49174	0.098598	7.49356	-0.00765	7.49038	0.00655										7.48947	0.103661					7.49538	0.061162					7.48857	0.070776
7.49721	0.286672	7.49993	0.098113	7.50175	-0.00616	7.49856	0.006407										7.49766	0.102679					7.50356	0.061375					7.49676	0.069981
7.5054	0.284174	7.50812	0.097447	7.50994	-0.00457	7.50675	0.006097										7.50585	0.101716					7.51175	0.061491					7.50495	0.069196
7.51359	0.28183	7.51631	0.096573	7.51813	-0.00298	7.51494	0.005658										7.51404	0.100775					7.51994	0.061525					7.51314	0.068431
7.52178	0.279625	7.5245	0.095482	7.52632	-0.00148	7.52313	0.005124										7.52223	0.099858					7.52813	0.061502					7.52133	0.067696
7.52997	0.277534	7.53269	0.094183	7.53451	-0.00015	7.53132	0.004516										7.53042	0.098969					7.53632	0.061456					7.52952	0.067004
7.53816	0.275532	7.54088	0.0927	7.5427	0.000953	7.53951	0.003838										7.53861	0.098109					7.54451	0.061422					7.53771	0.066363
7.54635	0.273593	7.54907	0.091074	7.55089	0.001801	7.5477	0.003079										7.5468	0.097279					7.5527	0.061434					7.5459	0.065784
7.55454	0.271688	7.55726	0.089357	7.55908	0.002385	7.55589	0.002214										7.55499	0.096479					7.56089	0.06152					7.55409	0.065273
7.56273	0.269787	7.56545	0.087607	7.56727	0.002713	7.56408	0.001205										7.56318	0.095707					7.56908	0.061699					7.56228	0.064832
7.57092	0.26786	7.57364	0.085885	7.57546	0.002813	7.57227	1.62e-05										7.57137	0.094961					7.57727	0.06198					7.57047	0.064461
7.57911	0.265877	7.58183	0.084248	7.58364	0.002726	7.58046	-0.00139										7.57956	0.094238					7.58546	0.062359					7.57866	0.064155
7.5873	0.26381	7.59002	0.082745	7.59183	0.002498	7.58865	-0.00302										7.58775	0.093535					7.59365	0.06282					7.58685	0.063908
7.59549	0.261633	7.59821	0.081411	7.60002	0.002181	7.59684	-0.00488										7.59594	0.092852					7.60184	0.063337					7.59504	0.063706
7.60368	0.259323	7.6064	0.080272	7.60822	0.00183	7.60503	-0.00696										7.60413	0.092184					7.61003	0.063881					7.60323	0.063537
7.61187	0.256862	7.61459	0.079336	7.61641	0.001494	7.61322	-0.00922										7.61232	0.091531					7.61822	0.064418					7.61142	0.063386
7.62006	0.254239	7.62278	0.078601	7.62459	0.001216	7.62141	-0.01159										7.62051	0.09089					7.62641	0.064918					7.61961	0.06324
7.62825	0.251446	7.63097	0.078053	7.63278	0.001023	7.6296	-0.01402										7.6287	0.090258					7.6346	0.065351					7.6278	0.063084
7.63644	0.248486	7.63916	0.077672	7.64097	0.00093	7.63779	-0.01644										7.63689	0.089632					7.64279	0.065697					7.63599	0.062907
7.64463	0.24537	7.64735	0.07743	7.64916	0.000937	7.64598	-0.01879										7.64508	0.089011					7.65098	0.065947					7.64418	0.062703
7.65282	0.242115	7.65554	0.0773	7.65735	0.001022	7.65417	-0.02099										7.65327	0.08839					7.65917	0.066102					7.65237	0.062467
7.66101	0.238746	7.66373	0.077253	7.66554	0.001154	7.66236	-0.02301										7.66146	0.087768					7.66736	0.06617					7.66056	0.062196
7.6692	0.235293	7.67192	0.077267	7.67373	0.001286	7.67055	-0.02479										7.66965	0.087143					7.67555	0.066168					7.66875	0.061895
7.67739	0.231791	7.68011	0.077319	7.68192	0.001362	7.67874	-0.0263										7.67784	0.086515					7.68374	0.066117					7.67694	0.061565
7.68558	0.228277	7.6883	0.077394	7.69011	0.001325	7.68693	-0.0275										7.68603	0.085884					7.69193	0.066045					7.68513	0.061214
7.69377	0.224788	7.69649	0.077478	7.6983	0.001118	7.69512	-0.02836										7.69422	0.085253					7.70012	0.065978					7.69332	0.060848
7.70196	0.221362	7.70468	0.077561	7.70649	0.000703	7.70331	-0.02886										7.70241	0.084625					7.70831	0.065941					7.70151	0.060474
7.71015	0.218033	7.71286	0.077637	7.71468	5.58e-05	7.7115	-0.02899										7.7106	0.084004					7.7165	0.065955					7.7097	0.0601
7.71834	0.214833	7.72105	0.0777	7.72287	-0.00083	7.71969	-0.02874										7.71879	0.083394					7.72469	0.066034					7.71789	0.05973
7.72653	0.21179	7.72924	0.077748	7.73106	-0.00194	7.72788	-0.02812										7.72698	0.0828					7.73288	0.066187					7.72608	0.059368
7.73472	0.208926	7.73743	0.077781	7.73925	-0.00324	7.73607	-0.02715										7.73517	0.082227					7.74107	0.066408					7.73427	0.059014
7.74291	0.206252	7.74563	0.077799	7.74744	-0.00468	7.74426	-0.02588										7.74336	0.081677					7.74926	0.066684					7.74245	0.05867
7.7511	0.203774	7.75381	0.077803	7.75563	-0.0062	7.75245	-0.02435										7.75155	0.081152					7.75745	0.066991					7.75064	0.058331
7.75929	0.201485	7.762	0.077794	7.76382	-0.00773	7.76064	-0.02263										7.75974	0.080652					7.76564	0.067297					7.75884	0.057994
7.76748	0.199373	7.77019	0.077774	7.77201	-0.00922	7.76883	-0.02077										7.76792	0.080172					7.77383	0.06756					7.76703	0.057654
7.77566	0.197414	7.77838	0.077743	7.7802	-0.01059	7.77702	-0.01885										7.77611	0.079708					7.78202	0.067739					7.77521	0.057303
7.78385	0.195577	7.78657	0.077698	7.78839	-0.01179	7.78521	-0.0169										7.7843	0.07925					7.79021	0.0678					7.7834	0.056935
7.79204	0.19383	7.79476	0.077633	7.79658	-0.01277	7.7934	-0.01498										7.79249	0.078788					7.7984	0.067709					7.79159	0.056544
7.80023	0.192139	7.80295	0.077536	7.80477	-0.01347	7.80159	-0.01312										7.80068	0.078313					7.80659	0.067446					7.79978	0.056123
7.80842	0.190471	7.81114	0.077394	7.81296	-0.01387	7.80978	-0.01133										7.80887	0.077815					7.81478	0.067003					7.80797	0.055669
7.81661	0.188796	7.81933	0.077187	7.82115	-0.0139	7.81797	-0.00964										7.81706	0.077284					7.82297	0.066382					7.81616	0.055179
7.8248	0.187092	7.82752	0.076896	7.82934	-0.01355	7.82616	-0.00806										7.82525	0.076716					7.83116	0.065597					7.82435	0.054652
7.83299	0.185343	7.83571	0.076506	7.83753	-0.01277	7.83435	-0.0066										7.83344	0.076108					7.83935	0.064667					7.83254	0.05409
7.84118	0.18354	7.8439	0.076002	7.84572	-0.01154	7.84253	-0.00528										7.84163	0.075462					7.84753	0.063614					7.84073	0.053498
7.84937	0.181681	7.85209	0.075377	7.85391	-0.00987	7.85072	-0.00414										7.84982	0.074779					7.85572	0.062462					7.84892	0.052883
7.85756	0.179766	7.86028	0.07463	7.8621	-0.00775	7.85891	-0.00321										7.85801	0.074068					7.86392	0.061233					7.85711	0.052254
7.86575	0.1778	7.86847	0.073769	7.87029	-0.00524	7.8671	-0.00251										7.8662	0.073334					7.87211	0.059946					7.8653	0.051623
7.87394	0.175789	7.87666	0.072804	7.87848	-0.00238	7.87529	-0.00209										7.87439	0.072586					7.88029	0.058623					7.87349	0.051003
7.88213	0.17374	7.88485	0.071757	7.88667	0.000743	7.88348	-0.00194										7.88258	0.071831					7.88848	0.057282					7.88168	0.050409
7.89032	0.171661	7.89304	0.070649	7.89486	0.004033	7.89167	-0.00207										7.89077	0.071074					7.89667	0.055945					7.88987	0.049856
7.89851	0.169557	7.90123	0.069505	7.90305	0.00739	7.89986	-0.00244										7.89896	0.070319					7.90486	0.054632					7.89806	0.049356
7.9067	0.167436	7.90942	0.068348	7.91124	0.01072	7.90805	-0.003										7.90715	0.069569					7.91305	0.053365					7.90625	0.048921
7.91489	0.165303	7.91761	0.067196	7.91943	0.013938	7.91624	-0.00367										7.91534	0.068826					7.92124	0.052161					7.91444	0.048559
7.92308	0.163165	7.9258	0.066065	7.92762	0.016984	7.92443	-0.00438										7.92353	0.06809					7.92943	0.051039					7.92263	0.048273
7.93127	0.161028	7.93399	0.064964	7.93581	0.01982	7.93262	-0.00502										7.93172	0.067363					7.93762	0.050005					7.93082	0.048062
7.93946	0.158901	7.94218	0.063896	7.944	0.022431	7.94081	-0.00553										7.93991	0.066645					7.94581	0.049063					7.93901	0.047919
7.94765	0.156792	7.95037	0.062865	7.95219	0.024823	7.949	-0.00583										7.9481	0.065939					7.954	0.048205					7.9472	0.047832
7.95584	0.15471	7.95856	0.061868	7.96038	0.027008	7.95719	-0.00589										7.95629	0.065246					7.96219	0.047418					7.95539	0.047786
7.96403	0.152663	7.96675	0.060904	7.96856	0.029003	7.96538	-0.00571										7.96448	0.064571					7.97038	0.046681					7.96358	0.047762
7.97222	0.150661	7.97494	0.059973	7.97675	0.030821	7.97357	-0.00531										7.97267	0.063917					7.97857	0.045968					7.97177	0.047741
7.98041	0.148715	7.98313	0.059076	7.98494	0.032465	7.98176	-0.00475										7.98086	0.063289					7.98676	0.045253					7.97996	0.047706
7.9886	0.146834	7.99132	0.058217	7.99313	0.033933	7.98995	-0.00411										7.98905	0.062689					7.99495	0.044512					7.98815	0.047639
7.99679	0.145029	7.99951	0.057404	8.00132	0.035214	7.99814	-0.00348										7.99724	0.06212					8.00314	0.043725					7.99634	0.047529
8.00498	0.143312	8.0077	0.056643	8.00951	0.036306	8.00633	-0.00297										8.00543	0.061584					8.01133	0.042877					8.00453	0.047368
8.01317	0.141694	8.01589	0.055946	8.0177	0.037208	8.01452	-0.00264										8.01362	0.061083					8.01952	0.041963					8.01272	0.047151
8.02136	0.140187	8.02408	0.055323	8.02589	0.037932	8.02271	-0.00258										8.02181	0.060615					8.02771	0.040989					8.02091	0.046879
8.02955	0.138801	8.03227	0.054785	8.03408	0.038498	8.0309	-0.00282										8.03	0.060183					8.0359	0.039967					8.0291	0.046555
8.03774	0.137545	8.04046	0.054339	8.04227	0.038936	8.03909	-0.00338										8.03819	0.059784					8.04409	0.038922					8.03729	0.046186
8.04593	0.136425	8.04865	0.053986	8.05046	0.039277	8.04728	-0.00426										8.04638	0.059421					8.05228	0.037883					8.04548	0.045779
8.05412	0.135445	8.05684	0.053725	8.05865	0.039556	8.05547	-0.00542										8.05457	0.059092					8.06047	0.03689					8.05367	0.045346
8.06231	0.134596	8.06503	0.053548	8.06684	0.039795	8.06366	-0.00682										8.06276	0.058797					8.06866	0.035981					8.06186	0.044897
8.0705	0.133871	8.07322	0.053442	8.07503	0.040008	8.07185	-0.00839										8.07095	0.058535					8.07685	0.035196					8.07005	0.044444
8.07869	0.133255	8.08141	0.053389	8.08322	0.040201	8.08004	-0.01007										8.07914	0.058305					8.08504	0.034572					8.07824	0.044
8.08688	0.132728	8.0896	0.053368	8.09141	0.040374	8.08823	-0.01181										8.08733	0.058101					8.09323	0.034137					8.08643	0.043578
8.09507	0.132267	8.09779	0.05336	8.0996	0.040521	8.09642	-0.01354										8.09552	0.057918					8.10142	0.033909					8.09462	0.043188
8.10326	0.131847	8.10598	0.053342	8.10779	0.040638	8.10461	-0.01523										8.10371	0.057749					8.10961	0.033895					8.10281	0.042843
8.11145	0.131441	8.11416	0.053302	8.11598	0.040723	8.1128	-0.01684										8.1119	0.057585					8.1178	0.03409					8.111	0.04255
8.11964	0.13102	8.12236	0.053229	8.12417	0.040777	8.12099	-0.01835										8.12008	0.057416					8.12599	0.034475					8.11918	0.042317
8.12782	0.130558	8.13054	0.053122	8.13236	0.040808	8.12918	-0.01973										8.12828	0.057235					8.13418	0.035025					8.12738	0.042146
8.13602	0.130027	8.13873	0.052983	8.14055	0.040818	8.13737	-0.02097										8.13646	0.057035					8.14237	0.035707					8.13556	0.042037
8.1442	0.129404	8.14692	0.052823	8.14874	0.040811	8.14556	-0.02209										8.14466	0.056814					8.15056	0.036482					8.14376	0.041986
8.15239	0.12867	8.15511	0.052652	8.15693	0.040784	8.15375	-0.02306										8.15284	0.05657					8.15875	0.037313					8.15194	0.041986
8.16058	0.127811	8.1633	0.052487	8.16512	0.040725	8.16194	-0.02389										8.16103	0.056306					8.16694	0.038167					8.16013	0.042027
8.16877	0.126819	8.17149	0.052341	8.17331	0.040621	8.17013	-0.02459										8.16922	0.056029					8.17513	0.039012					8.16832	0.042099
8.17696	0.125698	8.17968	0.052228	8.1815	0.040452	8.17832	-0.02515										8.17741	0.055743					8.18332	0.039825					8.17651	0.042192
8.18515	0.124461	8.18787	0.052161	8.18969	0.040209	8.18651	-0.02557										8.1856	0.055457					8.19151	0.04059					8.1847	0.042296
8.19334	0.123132	8.19606	0.052149	8.19788	0.039889	8.1947	-0.02587										8.19379	0.055177					8.1997	0.041296					8.19289	0.042403
8.20153	0.121749	8.20425	0.052201	8.20607	0.039499	8.20289	-0.02605										8.20198	0.054907					8.20789	0.041933					8.20108	0.042506
8.20972	0.120354	8.21244	0.052323	8.21426	0.039057	8.21108	-0.02612										8.21017	0.05465					8.21608	0.0425					8.20927	0.042602
8.21791	0.118998	8.22063	0.052523	8.22245	0.03859	8.21927	-0.02607										8.21836	0.054405					8.22427	0.042995					8.21746	0.042687
8.2261	0.117733	8.22882	0.052806	8.23064	0.038134	8.22746	-0.02595										8.22655	0.054169					8.23245	0.043417					8.22565	0.042761
8.23429	0.116609	8.23701	0.053176	8.23883	0.03773	8.23564	-0.02575										8.23474	0.053939					8.24065	0.043769					8.23384	0.042823
8.24248	0.115668	8.2452	0.053634	8.24702	0.037413	8.24384	-0.02551										8.24293	0.053707					8.24883	0.044057					8.24203	0.042876
8.25067	0.114938	8.25339	0.054175	8.25521	0.037219	8.25202	-0.02527										8.25112	0.05347					8.25703	0.044289					8.25022	0.042919
8.25886	0.114436	8.26158	0.054789	8.2634	0.03718	8.26021	-0.02506										8.25931	0.05322					8.26521	0.044479					8.25841	0.042954
8.26705	0.11416	8.26977	0.055455	8.27159	0.037332	8.2684	-0.02492										8.2675	0.052955					8.2734	0.044644					8.2666	0.042983
8.27524	0.114093	8.27796	0.056144	8.27978	0.037707	8.27659	-0.02487										8.27569	0.052672					8.28159	0.044806					8.27479	0.043006
8.28343	0.114209	8.28615	0.056822	8.28797	0.038339	8.28478	-0.02495										8.28388	0.052373					8.28978	0.044991					8.28298	0.043024
8.29162	0.11447	8.29434	0.057449	8.29616	0.039262	8.29297	-0.02518										8.29207	0.052061					8.29797	0.045226					8.29117	0.043036
8.29981	0.114836	8.30253	0.057986	8.30435	0.040504	8.30116	-0.02557										8.30026	0.05174					8.30616	0.045539					8.29936	0.043043
8.308	0.115268	8.31072	0.058401	8.31254	0.042083	8.30935	-0.02611										8.30845	0.051419					8.31435	0.045953					8.30755	0.043047
8.31619	0.115732	8.31891	0.05867	8.32073	0.043999	8.31754	-0.02679										8.31664	0.051107					8.32254	0.046489					8.31574	0.043048
8.32438	0.1162	8.3271	0.058785	8.32892	0.046227	8.32573	-0.02761										8.32483	0.050812					8.33073	0.047158					8.32393	0.04305
8.33257	0.116654	8.33529	0.058751	8.33711	0.048714	8.33392	-0.02853										8.33302	0.050542					8.33892	0.047963					8.33212	0.043056
8.34076	0.117078	8.34348	0.058591	8.3453	0.05138	8.34211	-0.02952										8.34121	0.050306					8.34711	0.048899					8.34031	0.043071
8.34895	0.117465	8.35167	0.05834	8.35348	0.054124	8.3503	-0.03055										8.3494	0.050108					8.3553	0.049947					8.3485	0.043097
8.35714	0.117807	8.35986	0.058043	8.36167	0.056823	8.35849	-0.03158										8.35759	0.049953					8.36349	0.051078					8.35669	0.043141
8.36533	0.118094	8.36805	0.057743	8.36987	0.059356	8.36668	-0.03257										8.36578	0.049842					8.37168	0.052255					8.36488	0.043207
8.37352	0.118319	8.37624	0.057481	8.37805	0.061606	8.37487	-0.03351										8.37397	0.049773					8.37987	0.053439					8.37307	0.043298
8.38171	0.118468	8.38443	0.057288	8.38624	0.063474	8.38306	-0.03436										8.38216	0.049745					8.38806	0.054586					8.38126	0.043417
8.3899	0.118532	8.39262	0.057182	8.39443	0.06489	8.39125	-0.03511										8.39035	0.049752					8.39625	0.055659					8.38945	0.043564
8.39809	0.118501	8.40081	0.05717	8.40262	0.06582	8.39944	-0.03575										8.39854	0.04979					8.40444	0.056629					8.39764	0.04374
8.40628	0.118368	8.409	0.057246	8.41081	0.066265	8.40763	-0.03627										8.40673	0.049854					8.41263	0.057475					8.40583	0.04394
8.41447	0.11813	8.41719	0.057396	8.419	0.066261	8.41582	-0.03669										8.41492	0.049936					8.42082	0.058194					8.41402	0.044161
8.42266	0.117794	8.42538	0.057604	8.42719	0.065871	8.42401	-0.037										8.42311	0.050031					8.42901	0.058794					8.42221	0.044396
8.43085	0.117367	8.43357	0.057853	8.43538	0.065172	8.4322	-0.03723										8.4313	0.050131					8.4372	0.059295					8.4304	0.044636
8.43904	0.116864	8.44176	0.058133	8.44357	0.064248	8.44039	-0.0374										8.43949	0.050229					8.44539	0.059727					8.43859	0.044872
8.44723	0.116297	8.44995	0.05844	8.45176	0.063179	8.44858	-0.03752										8.44768	0.050318					8.45358	0.060125					8.44678	0.045092
8.45542	0.115682	8.45814	0.058775	8.45995	0.062027	8.45677	-0.03761										8.45587	0.050392					8.46177	0.060525					8.45497	0.045289
8.46361	0.11503	8.46633	0.059144	8.46814	0.060833	8.46496	-0.03767										8.46406	0.050444					8.46996	0.060958					8.46316	0.045455
8.4718	0.114352	8.47452	0.05955	8.47633	0.059614	8.47315	-0.03771										8.47225	0.05047					8.47815	0.061444					8.47135	0.045582
8.47999	0.113655	8.4827	0.059996	8.48452	0.058365	8.48134	-0.03775										8.48044	0.050465					8.48634	0.061997					8.47954	0.045669
8.48818	0.112945	8.4909	0.060473	8.49271	0.057069	8.48953	-0.03779										8.48863	0.050427					8.49453	0.062615					8.48773	0.045713
8.49637	0.112225	8.49908	0.060967	8.5009	0.055698	8.49772	-0.03781										8.49681	0.050358					8.50272	0.063286					8.49592	0.045716
8.50455	0.111498	8.50727	0.06145	8.50909	0.054216	8.50591	-0.03783										8.50501	0.050259					8.51091	0.063989					8.5041	0.04568
8.51275	0.110761	8.51546	0.061892	8.51728	0.052594	8.5141	-0.03783										8.51319	0.050134					8.5191	0.064696					8.51229	0.045609
8.52093	0.110014	8.52365	0.062255	8.52547	0.050807	8.52229	-0.03782										8.52139	0.049988					8.52729	0.065377					8.52049	0.045505
8.52912	0.109252	8.53184	0.062504	8.53366	0.048847	8.53048	-0.03779										8.52957	0.049828					8.53548	0.066002					8.52867	0.045372
8.53731	0.108465	8.54003	0.062609	8.54185	0.046716	8.53867	-0.03776										8.53776	0.049658					8.54367	0.066548					8.53686	0.045209
8.5455	0.107646	8.54822	0.062547	8.55004	0.044428	8.54686	-0.03773										8.54595	0.049486					8.55186	0.066995					8.54505	0.045017
8.55369	0.106786	8.55641	0.062303	8.55823	0.042007	8.55505	-0.03771										8.55414	0.049316					8.56005	0.067329					8.55324	0.044795
8.56188	0.105878	8.5646	0.061874	8.56642	0.039484	8.56324	-0.03773										8.56233	0.049153					8.56824	0.067543					8.56143	0.044544
8.57007	0.104922	8.57279	0.061266	8.57461	0.036889	8.57143	-0.03777										8.57052	0.049001					8.57643	0.067633					8.56962	0.044262
8.57826	0.103924	8.58098	0.060495	8.5828	0.03426	8.57962	-0.03786										8.57871	0.048862					8.58462	0.067598					8.57781	0.043953
8.58645	0.102897	8.58917	0.059582	8.59099	0.031633	8.58781	-0.038										8.5869	0.048737					8.59281	0.06744					8.586	0.043618
8.59464	0.101863	8.59736	0.058553	8.59918	0.02904	8.596	-0.03817										8.59509	0.048626					8.601	0.067167					8.59419	0.043261
8.60283	0.100846	8.60555	0.057436	8.60737	0.02651	8.60418	-0.0384										8.60328	0.048532					8.60919	0.066787					8.60238	0.042889
8.61102	0.099876	8.61374	0.056261	8.61556	0.024067	8.61238	-0.03868										8.61147	0.048454					8.61737	0.066311					8.61057	0.042504
8.61921	0.098982	8.62193	0.055054	8.62375	0.021735	8.62056	-0.03902										8.61966	0.048393					8.62556	0.065757					8.61876	0.042112
8.6274	0.098187	8.63012	0.053843	8.63194	0.019533	8.62875	-0.03943										8.62785	0.048351					8.63376	0.065144					8.62695	0.041714
8.63559	0.097511	8.63831	0.052654	8.64013	0.017479	8.63695	-0.03993										8.63604	0.048329					8.64194	0.064491					8.63514	0.041312
8.64378	0.096967	8.6465	0.051515	8.64832	0.015591	8.64513	-0.04052										8.64423	0.048328					8.65013	0.063818					8.64333	0.040905
8.65197	0.096561	8.65469	0.050448	8.65651	0.013883	8.65332	-0.04124										8.65242	0.048347					8.65832	0.063137					8.65152	0.040493
8.66016	0.096287	8.66288	0.049477	8.6647	0.012368	8.66151	-0.04208										8.66061	0.048385					8.66651	0.062459					8.65971	0.040075
8.66835	0.096138	8.67107	0.04862	8.67289	0.011057	8.6697	-0.04305										8.6688	0.048436					8.6747	0.061786					8.6679	0.039651
8.67654	0.0961	8.67926	0.047896	8.68108	0.009958	8.67789	-0.04412										8.67699	0.048495					8.68289	0.061115					8.67609	0.039222
8.68473	0.096158	8.68745	0.04732	8.68927	0.009074	8.68608	-0.04528										8.68518	0.048552					8.69108	0.060439					8.68428	0.03879
8.69292	0.096296	8.69564	0.046904	8.69746	0.008407	8.69427	-0.04649										8.69337	0.048598					8.69927	0.059751					8.69247	0.038358
8.70111	0.096498	8.70383	0.04666	8.70565	0.007952	8.70246	-0.0477										8.70156	0.048622					8.70746	0.059044					8.70066	0.037931
8.7093	0.09675	8.71202	0.046596	8.71384	0.007708	8.71065	-0.04886										8.70975	0.048615					8.71565	0.058316					8.70885	0.037513
8.71749	0.09704	8.72021	0.046716	8.72203	0.007675	8.71884	-0.04994										8.71794	0.048569					8.72384	0.057568					8.71704	0.037107
8.72568	0.097358	8.7284	0.047021	8.73021	0.007853	8.72703	-0.05088										8.72613	0.04848					8.73203	0.056808					8.72523	0.036718
8.73387	0.097696	8.73659	0.047508	8.73841	0.008249	8.73522	-0.05166										8.73432	0.048345					8.74022	0.056047					8.73342	0.03635
8.74206	0.098043	8.74478	0.048166	8.74659	0.008866	8.74341	-0.05225										8.74251	0.048166					8.74841	0.055299					8.74161	0.036005
8.75025	0.09839	8.75297	0.048977	8.75479	0.009708	8.7516	-0.05265										8.7507	0.047949					8.7566	0.054581					8.7498	0.035688
8.75844	0.098722	8.76116	0.049916	8.76298	0.010777	8.75979	-0.05286										8.75889	0.047702					8.76479	0.053909					8.75799	0.035403
8.76663	0.099021	8.76935	0.050948	8.77116	0.012066	8.76798	-0.0529										8.76708	0.047434					8.77298	0.053298					8.76618	0.035154
8.77482	0.099265	8.77754	0.052031	8.77935	0.013553	8.77617	-0.0528										8.77527	0.047159					8.78117	0.052761					8.77437	0.034947
8.78301	0.099428	8.78573	0.053124	8.78754	0.015208	8.78436	-0.0526										8.78346	0.046889					8.78936	0.052314					8.78256	0.034785
8.7912	0.099484	8.79392	0.054183	8.79573	0.016981	8.79255	-0.05232										8.79165	0.046635					8.79755	0.051971					8.79075	0.034672
8.79939	0.099408	8.80211	0.055171	8.80392	0.018812	8.80074	-0.05202										8.79984	0.046408					8.80574	0.051748					8.79894	0.03461
8.80758	0.099178	8.8103	0.056061	8.81211	0.020627	8.80893	-0.05173										8.80803	0.046214					8.81393	0.051665					8.80713	0.034599
8.81577	0.098781	8.81849	0.056834	8.8203	0.022353	8.81712	-0.05148										8.81622	0.04606					8.82212	0.051741					8.81532	0.03464
8.82396	0.098213	8.82668	0.057486	8.82849	0.023919	8.82531	-0.0513										8.82441	0.045948					8.83031	0.051992					8.82351	0.03473
8.83215	0.097477	8.83487	0.05803	8.83668	0.025268	8.8335	-0.05123										8.8326	0.045878					8.8385	0.052436					8.8317	0.034864
8.84034	0.096591	8.84306	0.058493	8.84487	0.026354	8.84169	-0.05127										8.84079	0.04585					8.84669	0.053084					8.83989	0.03504
8.84853	0.095579	8.85125	0.058908	8.85306	0.027153	8.84988	-0.05143										8.84898	0.045861					8.85488	0.053939					8.84808	0.035251
8.85672	0.094471	8.85943	0.059316	8.86125	0.027656	8.85807	-0.05171										8.85717	0.045909					8.86307	0.054997					8.85627	0.035493
8.86491	0.093301	8.86763	0.059762	8.86944	0.027872	8.86626	-0.05209										8.86536	0.045995					8.87126	0.056241					8.86446	0.035762
8.87309	0.092105	8.87581	0.060292	8.87763	0.027815	8.87445	-0.05255										8.87355	0.04612					8.87945	0.057647					8.87265	0.036053
8.88129	0.090916	8.88401	0.060947	8.88582	0.027503	8.88264	-0.05305										8.88174	0.046284					8.88764	0.059179					8.88083	0.036362
8.88947	0.089768	8.89219	0.061762	8.89401	0.026958	8.89083	-0.05357										8.88992	0.046492					8.89583	0.060796					8.88903	0.036688
8.89766	0.088687	8.90038	0.062764	8.9022	0.026204	8.89902	-0.05406										8.89812	0.046745					8.90402	0.062451					8.89721	0.037027
8.90585	0.087697	8.90857	0.063968	8.91039	0.02526	8.90721	-0.05448										8.9063	0.047045					8.91221	0.064097					8.9054	0.037378
8.91404	0.086817	8.91676	0.065375	8.91858	0.02415	8.9154	-0.05479										8.91449	0.047392					8.9204	0.065687					8.91359	0.03774
8.92223	0.086063	8.92495	0.066972	8.92677	0.022901	8.92359	-0.05495										8.92268	0.047783					8.92859	0.067183					8.92178	0.038115
8.93042	0.085445	8.93314	0.068731	8.93496	0.021551	8.93178	-0.05493										8.93087	0.048213					8.93678	0.06855					8.92997	0.038504
8.93861	0.084973	8.94133	0.070608	8.94315	0.020148	8.93997	-0.05471										8.93906	0.048674					8.94497	0.069763					8.93816	0.038909
8.9468	0.084655	8.94952	0.072551	8.95134	0.018751	8.94816	-0.05427										8.94725	0.049157					8.95316	0.070812					8.94635	0.039335
8.95499	0.084496	8.95771	0.074497	8.95953	0.017425	8.95635	-0.05361										8.95544	0.04965					8.96135	0.071694					8.95454	0.039786
8.96318	0.084498	8.9659	0.076383	8.96772	0.016233	8.96454	-0.05274										8.96363	0.050144					8.96954	0.072417					8.96273	0.040267
8.97137	0.084661	8.97409	0.078145	8.97591	0.015227	8.97273	-0.05169										8.97182	0.050628					8.97773	0.072995					8.97092	0.040785
8.97956	0.084977	8.98228	0.079728	8.9841	0.014452	8.98092	-0.05049										8.98001	0.051095					8.98592	0.073452					8.97911	0.041345
8.98775	0.085433	8.99047	0.081084	8.99229	0.013928	8.98911	-0.04921										8.9882	0.051538					8.9941	0.073818					8.9873	0.041951
8.99594	0.086005	8.99866	0.082179	9.00048	0.013654	8.99729	-0.04791										8.99639	0.051957					9.0023	0.074127					8.99549	0.042605
9.00413	0.086663	9.00685	0.082986	9.00867	0.013609	9.00549	-0.04664										9.00458	0.052351					9.01048	0.074416					9.00368	0.043311
9.01232	0.087369	9.01504	0.083494	9.01686	0.013756	9.01367	-0.04547										9.01277	0.052725					9.01867	0.074724					9.01187	0.044067
9.02051	0.088078	9.02323	0.083701	9.02505	0.014051	9.02186	-0.04448										9.02096	0.053084					9.02686	0.075091					9.02006	0.044874
9.0287	0.088743	9.03142	0.083616	9.03324	0.014453	9.03005	-0.0437										9.02915	0.053434					9.03505	0.075554					9.02825	0.045731
9.03689	0.089317	9.03961	0.083258	9.04143	0.014929	9.03824	-0.04317										9.03734	0.053785					9.04324	0.076149					9.03644	0.046634
9.04508	0.089757	9.0478	0.082653	9.04962	0.015462	9.04643	-0.0429										9.04553	0.054143					9.05143	0.076907					9.04463	0.047581
9.05327	0.090029	9.05599	0.081842	9.05781	0.016054	9.05462	-0.04289										9.05372	0.054515					9.05962	0.077852					9.05282	0.048571
9.06146	0.090109	9.06418	0.080875	9.066	0.016721	9.06281	-0.04311										9.06191	0.054905					9.06781	0.079008					9.06101	0.049598
9.06965	0.089985	9.07237	0.079812	9.07419	0.017498	9.071	-0.04353										9.0701	0.055317					9.076	0.080394					9.0692	0.050661
9.07784	0.089659	9.08056	0.078721	9.08238	0.018434	9.07919	-0.04412										9.07829	0.055753					9.08419	0.082028					9.07739	0.051754
9.08603	0.089145	9.08875	0.077677	9.09057	0.019579	9.08738	-0.04483										9.08648	0.056213					9.09238	0.083932					9.08558	0.052871
9.09422	0.088465	9.09694	0.076752	9.09876	0.020974	9.09557	-0.0456										9.09467	0.056699					9.10057	0.086133					9.09377	0.054007
9.10241	0.087653	9.10513	0.076015	9.10695	0.02265	9.10376	-0.0464										9.10286	0.057213					9.10876	0.088669					9.10196	0.055154
9.1106	0.086742	9.11332	0.075526	9.11514	0.024618	9.11195	-0.04717										9.11105	0.05776					9.11695	0.091582					9.11015	0.056304
9.11879	0.085773	9.12151	0.075331	9.12332	0.026868	9.12014	-0.04785										9.11924	0.058346					9.12514	0.094925					9.11834	0.057449
9.12698	0.084785	9.1297	0.075464	9.13152	0.029362	9.12833	-0.04841										9.12743	0.058984					9.13333	0.098764					9.12653	0.058579
9.13517	0.083817	9.13789	0.075944	9.1397	0.032043	9.13652	-0.04879										9.13562	0.05969					9.14152	0.103168					9.13472	0.059689
9.14336	0.082907	9.14608	0.076781	9.1479	0.034832	9.14471	-0.04893										9.14381	0.060488					9.14971	0.108215					9.14291	0.060774
9.15155	0.082092	9.15427	0.077981	9.15608	0.037636	9.1529	-0.04879										9.152	0.061407					9.1579	0.113985					9.1511	0.06183
9.15974	0.081407	9.16246	0.079551	9.16427	0.040357	9.16109	-0.04834										9.16019	0.062485					9.16609	0.120564					9.15929	0.062859
9.16793	0.080889	9.17065	0.081502	9.17246	0.042896	9.16928	-0.04755										9.16838	0.063767					9.17428	0.128037					9.16748	0.063865
9.17612	0.08057	9.17884	0.083863	9.18065	0.045163	9.17747	-0.0464										9.17657	0.065307					9.18247	0.136492					9.17567	0.064859
9.18431	0.080483	9.18703	0.086677	9.18884	0.047082	9.18566	-0.04489										9.18476	0.067168					9.19066	0.14602					9.18386	0.065854
9.1925	0.080654	9.19522	0.090006	9.19703	0.048595	9.19385	-0.04305										9.19295	0.069423					9.19885	0.156706					9.19205	0.066869
9.20069	0.081104	9.20341	0.093929	9.20522	0.049669	9.20204	-0.04092										9.20114	0.072155					9.20704	0.168633					9.20024	0.067927
9.20888	0.081845	9.2116	0.098542	9.21341	0.050298	9.21023	-0.03855										9.20933	0.075455					9.21523	0.181868					9.20843	0.069058
9.21707	0.08288	9.21979	0.103944	9.2216	0.050502	9.21842	-0.03599										9.21752	0.079426					9.22342	0.196467					9.21662	0.070294
9.22526	0.084198	9.22798	0.110246	9.22979	0.05033	9.22661	-0.03334										9.22571	0.084172					9.23161	0.212466					9.22481	0.071678
9.23345	0.085779	9.23617	0.117551	9.23798	0.049851	9.2348	-0.03066										9.2339	0.089805					9.2398	0.229881					9.233	0.073256
9.24164	0.087594	9.24436	0.125959	9.24617	0.049153	9.24299	-0.02803										9.24209	0.096438					9.24799	0.248702					9.24119	0.075085
9.24982	0.089609	9.25254	0.135555	9.25436	0.048336	9.25118	-0.02552										9.25028	0.104179					9.25618	0.268897					9.24938	0.077229
9.25802	0.091784	9.26074	0.146411	9.26255	0.047498	9.25937	-0.02318										9.25846	0.113133					9.26437	0.29041					9.25756	0.079761
9.2662	0.094085	9.26892	0.158584	9.27074	0.046732	9.26756	-0.02107										9.26666	0.123393					9.27256	0.313166					9.26576	0.082762
9.2744	0.096479	9.27711	0.172115	9.27893	0.046118	9.27575	-0.01921										9.27484	0.135042					9.28075	0.337074					9.27394	0.086318
9.28258	0.098938	9.2853	0.187032	9.28712	0.045714	9.28394	-0.0176										9.28303	0.148144					9.28894	0.362025					9.28213	0.090525
9.29077	0.101438	9.29349	0.203349	9.29531	0.045546	9.29213	-0.01623										9.29122	0.162748					9.29713	0.387898					9.29032	0.095479
9.29896	0.103958	9.30168	0.22107	9.3035	0.045614	9.30032	-0.0151										9.29941	0.17888					9.30532	0.414564					9.29851	0.101276
9.30715	0.106479	9.30987	0.240188	9.31169	0.04589	9.30851	-0.01416										9.3076	0.196547					9.31351	0.441883					9.3067	0.108011
9.31534	0.108972	9.31806	0.260682	9.31988	0.046324	9.3167	-0.01338										9.31579	0.215731					9.3217	0.46971					9.31489	0.115774
9.32353	0.111405	9.32625	0.282517	9.32807	0.046845	9.32489	-0.01273										9.32398	0.236393					9.32989	0.497892					9.32308	0.124646
9.33172	0.113742	9.33444	0.305638	9.33626	0.047375	9.33308	-0.01215										9.33217	0.258474					9.33808	0.526273					9.33127	0.134701
9.33991	0.115937	9.34263	0.329973	9.34445	0.047831	9.34127	-0.01163										9.34036	0.281894					9.34627	0.554699					9.33946	0.145998
9.3481	0.117946	9.35082	0.355424	9.35264	0.04813	9.34946	-0.01112										9.34855	0.306555					9.35446	0.583012					9.34765	0.158587
9.35629	0.119722	9.35901	0.381874	9.36083	0.048195	9.35765	-0.0106										9.35674	0.332345					9.36265	0.611066					9.35584	0.172501
9.36448	0.121226	9.3672	0.409179	9.36902	0.047964	9.36584	-0.01004										9.36493	0.359141					9.37083	0.638714					9.36403	0.18776
9.37267	0.122424	9.37539	0.437182	9.37721	0.04739	9.37402	-0.00941										9.37312	0.386809					9.37903	0.665828					9.37222	0.204366
9.38086	0.123292	9.38358	0.465711	9.3854	0.046442	9.38222	-0.00869										9.38131	0.415209					9.38721	0.69229					9.38041	0.222307
9.38905	0.123809	9.39177	0.494588	9.39359	0.04512	9.3904	-0.00787										9.3895	0.444196					9.39541	0.717995					9.3886	0.241552
9.39724	0.123968	9.39996	0.523638	9.40178	0.043446	9.3986	-0.00693										9.39769	0.473621					9.40359	0.742851					9.39679	0.262057
9.40543	0.123771	9.40815	0.552688	9.40997	0.041465	9.40678	-0.00588										9.40588	0.503335					9.41178	0.766779					9.40498	0.283758
9.41362	0.123224	9.41634	0.581577	9.41816	0.039245	9.41497	-0.00474										9.41407	0.533184					9.41997	0.789713					9.41317	0.30658
9.42181	0.122346	9.42453	0.610159	9.42635	0.036861	9.42316	-0.00355										9.42226	0.56302					9.42816	0.811599					9.42136	0.330431
9.43	0.121163	9.43272	0.638299	9.43454	0.034402	9.43135	-0.00235										9.43045	0.592691					9.43635	0.832392					9.42955	0.355213
9.43819	0.119712	9.44091	0.665876	9.44273	0.031952	9.43954	-0.0012										9.43864	0.622053					9.44454	0.852056					9.43774	0.380815
9.44638	0.118037	9.4491	0.692778	9.45092	0.029589	9.44773	-0.00016										9.44683	0.650967					9.45273	0.87056					9.44593	0.407119
9.45457	0.116193	9.45729	0.718904	9.45911	0.02738	9.45592	0.000699										9.45502	0.679298					9.46092	0.887878					9.45412	0.434002
9.46276	0.114237	9.46548	0.744153	9.4673	0.025371	9.46411	0.001334										9.46321	0.70692					9.46911	0.903987					9.46231	0.461338
9.47095	0.11223	9.47367	0.768435	9.47549	0.023585	9.4723	0.001706										9.4714	0.733719					9.4773	0.918868					9.4705	0.488997
9.47914	0.110229	9.48186	0.791668	9.48368	0.022022	9.48049	0.001801										9.47959	0.759586					9.48549	0.932504					9.47869	0.516846
9.48733	0.108285	9.49005	0.813774	9.49187	0.020662	9.48868	0.001624										9.48778	0.784426					9.49368	0.944882					9.48688	0.544754
9.49552	0.10644	9.49824	0.834688	9.50005	0.019464	9.49687	0.001202										9.49597	0.80815					9.50187	0.95599					9.49507	0.572585
9.50371	0.104726	9.50643	0.854358	9.50825	0.01838	9.50506	0.000572										9.50416	0.830681					9.51006	0.965822					9.50326	0.600209
9.5119	0.103161	9.51462	0.872744	9.51643	0.017359	9.51325	-0.00022										9.51235	0.851952					9.51825	0.974374					9.51145	0.627494
9.52009	0.101755	9.52281	0.889821	9.52463	0.016357	9.52144	-0.00113										9.52054	0.871902					9.52644	0.981655					9.51964	0.654317
9.52828	0.100507	9.531	0.905578	9.53281	0.015338	9.52963	-0.00212										9.52873	0.890482					9.53463	0.98768					9.52783	0.680558
9.53647	0.099413	9.53919	0.920017	9.541	0.014281	9.53782	-0.00316										9.53692	0.90765					9.54282	0.99247					9.53602	0.706106
9.54466	0.098463	9.54738	0.933153	9.54919	0.013178	9.54601	-0.00423										9.54511	0.923373					9.55101	0.996056					9.54421	0.73086
9.55285	0.097649	9.55557	0.94501	9.55738	0.012031	9.5542	-0.00535										9.5533	0.937627					9.5592	0.998476					9.5524	0.754726
9.56104	0.096964	9.56376	0.955618	9.56557	0.010858	9.56239	-0.00651										9.56149	0.950397					9.56739	0.999775					9.56059	0.777623
9.56923	0.096404	9.57195	0.965013	9.57376	0.009679	9.57058	-0.00774										9.56968	0.961675					9.57558	1					9.56878	0.799478
9.57742	0.095971	9.58014	0.973228	9.58195	0.008525	9.57877	-0.00906										9.57787	0.971463					9.58377	0.999202					9.57697	0.820229
9.58561	0.095671	9.58833	0.980298	9.59014	0.007423	9.58696	-0.01048										9.58606	0.979771					9.59196	0.997425					9.58516	0.83982
9.5938	0.095514	9.59652	0.986252	9.59833	0.006404	9.59515	-0.01202										9.59425	0.986615					9.60015	0.994715					9.59335	0.858203
9.60199	0.095512	9.60471	0.991113	9.60652	0.005493	9.60334	-0.01368										9.60244	0.992022					9.60834	0.991108					9.60154	0.875336
9.61018	0.095677	9.6129	0.994904	9.61471	0.004719	9.61153	-0.01545										9.61063	0.996022					9.61653	0.98664					9.60973	0.891185
9.61837	0.096017	9.62109	0.997638	9.6229	0.004105	9.61972	-0.01731										9.61882	0.998654					9.62472	0.981338					9.61792	0.905722
9.62655	0.096539	9.62927	0.999332	9.63109	0.003675	9.62791	-0.01927										9.62701	0.999964					9.63291	0.975227					9.62611	0.918923
9.63475	0.097241	9.63747	1	9.63928	0.003451	9.6361	-0.02129										9.63519	1					9.6411	0.968333					9.63429	0.930773
9.64293	0.098115	9.64565	0.999662	9.64747	0.003449	9.64429	-0.02336										9.64339	0.998818					9.64929	0.960681					9.64249	0.941265
9.65113	0.099143	9.65385	0.998342	9.65566	0.003688	9.65248	-0.02546										9.65157	0.996475					9.65748	0.952301					9.65067	0.950395
9.65931	0.100304	9.66203	0.996068	9.66385	0.004184	9.66067	-0.02757										9.65977	0.993033					9.66567	0.943232					9.65887	0.958172
9.6675	0.101571	9.67022	0.992877	9.67204	0.004948	9.66886	-0.02965										9.66795	0.988555					9.67386	0.93352					9.66705	0.964606
9.67569	0.102914	9.67841	0.988806	9.68023	0.00599	9.67705	-0.03169										9.67614	0.983104					9.68205	0.92322					9.67524	0.96972
9.68388	0.104308	9.6866	0.983898	9.68842	0.007311	9.68524	-0.03364										9.68433	0.976745					9.69024	0.912389					9.68343	0.97354
9.69207	0.105733	9.69479	0.978193	9.69661	0.008903	9.69343	-0.03547										9.69252	0.969542					9.69843	0.901094					9.69162	0.976101
9.70026	0.107173	9.70298	0.97173	9.7048	0.010743	9.70162	-0.03714										9.70071	0.961556					9.70662	0.889397					9.69981	0.977443
9.70845	0.108624	9.71117	0.964547	9.71299	0.012791	9.70981	-0.03862										9.7089	0.952849					9.71481	0.877365					9.708	0.977609
9.71664	0.110089	9.71936	0.956677	9.72118	0.014986	9.718	-0.03988										9.71709	0.943479					9.723	0.86506					9.71619	0.976651
9.72483	0.111579	9.72755	0.94815	9.72937	0.017256	9.72619	-0.04088										9.72528	0.933501					9.73119	0.852541					9.72438	0.974618
9.73302	0.113108	9.73574	0.938992	9.73756	0.01951	9.73438	-0.0416										9.73347	0.922969					9.73938	0.839858					9.73257	0.971564
9.74121	0.114687	9.74393	0.929231	9.74575	0.021652	9.74257	-0.04204										9.74166	0.911935					9.74757	0.827057					9.74076	0.967542
9.7494	0.116325	9.75212	0.918894	9.75394	0.023582	9.75075	-0.04219										9.74985	0.90045					9.75576	0.814174					9.74895	0.962602
9.75759	0.11802	9.76031	0.908014	9.76213	0.025208	9.75895	-0.04205										9.75804	0.88856					9.76394	0.801239					9.75714	0.956795
9.76578	0.119766	9.7685	0.896628	9.77032	0.026458	9.76713	-0.04163										9.76623	0.876312					9.77214	0.788278					9.76533	0.950169
9.77397	0.121544	9.77669	0.884777	9.77851	0.027274	9.77533	-0.04097										9.77442	0.863752					9.78032	0.775307					9.77352	0.942774
9.78216	0.123328	9.78488	0.872512	9.7867	0.027627	9.78351	-0.04009										9.78261	0.850923					9.78851	0.762343					9.78171	0.934656
9.79035	0.125088	9.79307	0.859888	9.79489	0.027511	9.7917	-0.03903										9.7908	0.837869					9.7967	0.749396					9.7899	0.925867
9.79854	0.12679	9.80126	0.846967	9.80308	0.026948	9.79989	-0.03786										9.79899	0.824632					9.80489	0.736481					9.79809	0.916459
9.80673	0.1284	9.80945	0.833812	9.81127	0.025985	9.80808	-0.03663										9.80718	0.811253					9.81308	0.723613					9.80628	0.906485
9.81492	0.129889	9.81764	0.820485	9.81946	0.024686	9.81627	-0.03541										9.81537	0.797773					9.82127	0.710817					9.81447	0.896003
9.82311	0.131234	9.82583	0.807047	9.82765	0.023127	9.82446	-0.03424										9.82356	0.784227					9.82946	0.698118					9.82266	0.885069
9.8313	0.132416	9.83402	0.793552	9.83584	0.021395	9.83265	-0.03319										9.83175	0.77065					9.83765	0.685554					9.83085	0.873739
9.83949	0.133423	9.84221	0.780049	9.84403	0.019579	9.84084	-0.0323										9.83994	0.757073					9.84584	0.673169					9.83904	0.86207
9.84768	0.134251	9.8504	0.766583	9.85222	0.017766	9.84903	-0.03158										9.84813	0.743523					9.85403	0.661013					9.84723	0.850114
9.85587	0.134902	9.85859	0.753191	9.86041	0.016034	9.85722	-0.03105										9.85632	0.730025					9.86222	0.649138					9.85542	0.837921
9.86406	0.135385	9.86678	0.739906	9.8686	0.014452	9.86541	-0.0307										9.86451	0.716601					9.87041	0.637595					9.86361	0.825534
9.87225	0.135711	9.87497	0.726758	9.87678	0.013072	9.8736	-0.03051										9.8727	0.70327					9.8786	0.62643					9.8718	0.812995
9.88044	0.1359	9.88316	0.713771	9.88498	0.011928	9.88179	-0.03044										9.88089	0.690049					9.88679	0.615684					9.87999	0.80034
9.88863	0.135972	9.89135	0.700969	9.89316	0.011036	9.88998	-0.03048										9.88908	0.676954					9.89498	0.605382					9.88818	0.7876
9.89682	0.135952	9.89954	0.688368	9.90136	0.010394	9.89817	-0.03058										9.89727	0.664					9.90317	0.59554					9.89637	0.774802
9.90501	0.135867	9.90773	0.675985	9.90954	0.009992	9.90636	-0.03073										9.90546	0.651201					9.91136	0.586155					9.90456	0.761969
9.9132	0.135753	9.91592	0.663828	9.91773	0.009807	9.91455	-0.03092										9.91365	0.638569					9.91955	0.57721					9.91275	0.74912
9.92139	0.135643	9.92411	0.651904	9.92592	0.009816	9.92274	-0.03113										9.92184	0.626116					9.92774	0.568669					9.92094	0.736271
9.92958	0.135577	9.9323	0.640219	9.93411	0.009996	9.93093	-0.03136										9.93003	0.613853					9.93593	0.560487					9.92913	0.723439
9.93777	0.135595	9.94049	0.628773	9.9423	0.01033	9.93912	-0.03163										9.93822	0.601791					9.94412	0.552605					9.93732	0.710636
9.94596	0.135734	9.94868	0.617564	9.95049	0.010813	9.94731	-0.03193										9.94641	0.589942					9.95231	0.544961					9.94551	0.697876
9.95415	0.136023	9.95687	0.60659	9.95868	0.011444	9.9555	-0.03228										9.9546	0.578317					9.9605	0.537493					9.9537	0.685175
9.96234	0.136483	9.96506	0.595847	9.96687	0.012232	9.96369	-0.03266										9.96279	0.566928					9.96869	0.530141					9.96189	0.672549
9.97053	0.13712	9.97325	0.585329	9.97506	0.013181	9.97188	-0.03307										9.97098	0.555787					9.97688	0.522855					9.97008	0.660016
9.97872	0.137925	9.98144	0.575026	9.98325	0.01429	9.98007	-0.03351										9.97917	0.544906					9.98507	0.515595					9.97827	0.647599
9.98691	0.138875	9.98963	0.564925	9.99144	0.015551	9.98826	-0.03394										9.98736	0.534295					9.99326	0.508336					9.98646	0.635322
9.9951	0.139933	9.99782	0.555014	9.99963	0.016942	9.99645	-0.03434										9.99555	0.523965					10.0015	0.501065					9.99465	0.623208
10.0033	0.141054	10.006	0.545274	10.0078	0.018432	10.0046	-0.03469										10.0037	0.513921					10.0096	0.493781					10.0028	0.611283
10.0115	0.142186	10.0142	0.535692	10.016	0.019983	10.0128	-0.03495										10.0119	0.504167					10.0178	0.486491					10.011	0.599569
10.0197	0.143281	10.0224	0.526255	10.0242	0.021551	10.021	-0.03509										10.0201	0.494701					10.026	0.479208					10.0192	0.588088
10.0279	0.144294	10.0306	0.516954	10.0324	0.023098	10.0292	-0.03509										10.0283	0.485519					10.0342	0.471948					10.0274	0.576855
10.036	0.145189	10.0388	0.507792	10.0406	0.024598	10.0374	-0.03493										10.0365	0.476612					10.0424	0.464733					10.0356	0.565881
10.0442	0.145938	10.047	0.498775	10.0488	0.026047	10.0456	-0.0346										10.0447	0.467969					10.0506	0.457577					10.0438	0.555174
10.0524	0.146522	10.0551	0.489916	10.057	0.02746	10.0538	-0.03411										10.0529	0.459579					10.0588	0.450497					10.052	0.544736
10.0606	0.146928	10.0633	0.481233	10.0651	0.028887	10.062	-0.03346										10.0611	0.45143					10.067	0.44351					10.0602	0.534564
10.0688	0.147146	10.0715	0.472742	10.0733	0.030397	10.0702	-0.03266										10.0693	0.44351					10.0752	0.436626					10.0684	0.524652
10.077	0.147171	10.0797	0.46446	10.0815	0.03209	10.0784	-0.03172										10.0774	0.435812					10.0833	0.429856					10.0765	0.514994
10.0852	0.146997	10.0879	0.456396	10.0897	0.034088	10.0865	-0.03063										10.0856	0.428328					10.0915	0.423202					10.0847	0.505581
10.0934	0.146624	10.0961	0.448554	10.0979	0.036532	10.0947	-0.0294										10.0938	0.421053					10.0997	0.416668					10.0929	0.496404
10.1016	0.146055	10.1043	0.44093	10.1061	0.039578	10.1029	-0.02802										10.102	0.413985					10.1079	0.410252					10.1011	0.487455
10.1098	0.145303	10.1125	0.433514	10.1143	0.043384	10.1111	-0.02647										10.1102	0.40712					10.1161	0.403948					10.1093	0.478726
10.1179	0.14439	10.1207	0.426291	10.1225	0.04811	10.1193	-0.02474										10.1184	0.400458					10.1243	0.397749					10.1175	0.470211
10.1261	0.143346	10.1288	0.419242	10.1307	0.053901	10.1275	-0.02282										10.1266	0.393996					10.1325	0.391643					10.1257	0.461905
10.1343	0.142207	10.137	0.412351	10.1389	0.060887	10.1357	-0.0207										10.1348	0.387731					10.1407	0.385615					10.1339	0.453804
10.1425	0.141012	10.1452	0.405599	10.1471	0.069171	10.1439	-0.01838										10.143	0.381659					10.1489	0.379649					10.1421	0.445906
10.1507	0.139803	10.1534	0.398971	10.1552	0.078823	10.152	-0.01588										10.1511	0.375775					10.157	0.373731					10.1502	0.438208
10.1589	0.138615	10.1616	0.392458	10.1634	0.089877	10.1602	-0.01319										10.1593	0.370073					10.1652	0.367848					10.1584	0.430708
10.1671	0.137479	10.1698	0.386056	10.1716	0.102346	10.1684	-0.01036										10.1675	0.364544					10.1734	0.361988					10.1666	0.423405
10.1753	0.136419	10.178	0.379764	10.1798	0.116216	10.1766	-0.00741										10.1757	0.35918					10.1816	0.356148					10.1748	0.416295
10.1835	0.13545	10.1862	0.373588	10.188	0.131454	10.1848	-0.00438										10.1839	0.353971					10.1898	0.350331					10.183	0.409373
10.1916	0.134582	10.1944	0.367538	10.1962	0.148022	10.193	-0.00129										10.1921	0.348903					10.198	0.344543					10.1912	0.402633
10.1998	0.133819	10.2026	0.361628	10.2044	0.165877	10.2012	0.001823										10.2003	0.343962					10.2062	0.338797					10.1994	0.396067
10.208	0.133162	10.2108	0.355874	10.2126	0.18498	10.2094	0.004945										10.2085	0.339135					10.2144	0.333107					10.2076	0.389667
10.2162	0.132607	10.2189	0.350293	10.2208	0.205299	10.2176	0.008062										10.2167	0.334408					10.2226	0.327491					10.2158	0.383423
10.2244	0.132148	10.2271	0.344902	10.2289	0.22681	10.2258	0.011174										10.2249	0.329766					10.2308	0.321966					10.224	0.377325
10.2326	0.131775	10.2353	0.339711	10.2371	0.249485	10.234	0.014291										10.2331	0.325197					10.239	0.316552					10.2322	0.371365
10.2408	0.131474	10.2435	0.334726	10.2453	0.273294	10.2421	0.017429										10.2412	0.320693					10.2471	0.311266					10.2403	0.365537
10.249	0.131228	10.2517	0.329941	10.2535	0.298192	10.2503	0.020617										10.2494	0.316247					10.2553	0.306124					10.2485	0.359836
10.2572	0.131012	10.2599	0.325351	10.2617	0.324121	10.2585	0.023886										10.2576	0.311857					10.2635	0.301138					10.2567	0.35426
10.2654	0.130804	10.2681	0.320937	10.2699	0.351011	10.2667	0.027266										10.2658	0.307524					10.2717	0.296314					10.2649	0.348812
10.2736	0.130578	10.2763	0.316677	10.2781	0.378775	10.2749	0.030784										10.274	0.303251					10.2799	0.291661					10.2731	0.343494
10.2817	0.130316	10.2845	0.312543	10.2863	0.407315	10.2831	0.034457										10.2822	0.299042					10.2881	0.287179					10.2813	0.338312
10.2899	0.130001	10.2927	0.30851	10.2945	0.436528	10.2913	0.038291										10.2904	0.294902					10.2963	0.282865					10.2895	0.333274
10.2981	0.129627	10.3008	0.304551	10.3026	0.466304	10.2995	0.042282										10.2986	0.290837					10.3045	0.278707					10.2977	0.328387
10.3063	0.129194	10.309	0.300644	10.3108	0.496528	10.3077	0.046413										10.3068	0.286849					10.3127	0.274692					10.3059	0.323657
10.3145	0.128707	10.3172	0.296767	10.319	0.527082	10.3158	0.050658										10.3149	0.282939					10.3209	0.270798					10.314	0.31909
10.3227	0.128174	10.3254	0.292902	10.3272	0.557833	10.324	0.054985										10.3231	0.279108					10.329	0.267004					10.3222	0.314687
10.3309	0.127603	10.3336	0.28903	10.3354	0.588636	10.3322	0.059366										10.3313	0.275353					10.3372	0.263283					10.3304	0.310448
10.3391	0.127001	10.3418	0.285138	10.3436	0.619329	10.3404	0.063774										10.3395	0.271671					10.3454	0.259613					10.3386	0.306368
10.3473	0.126374	10.35	0.281214	10.3518	0.649726	10.3486	0.068189										10.3477	0.268061					10.3536	0.255973					10.3468	0.302438
10.3554	0.125724	10.3582	0.277247	10.36	0.679624	10.3568	0.072595										10.3559	0.264523					10.3618	0.252348					10.355	0.298647
10.3636	0.125043	10.3664	0.273232	10.3682	0.708799	10.365	0.076987										10.3641	0.261057					10.37	0.248727					10.3632	0.294979
10.3718	0.124331	10.3745	0.269168	10.3764	0.737036	10.3732	0.081361										10.3723	0.257669					10.3782	0.245107					10.3714	0.29142
10.38	0.123574	10.3827	0.265058	10.3846	0.764122	10.3814	0.085721										10.3805	0.254366					10.3864	0.241493					10.3796	0.287955
10.3882	0.122768	10.3909	0.260914	10.3927	0.789874	10.3896	0.090069										10.3887	0.251161					10.3946	0.237895					10.3878	0.284569
10.3964	0.121914	10.3991	0.256749	10.4009	0.814145	10.3978	0.09441										10.3968	0.248071					10.4027	0.234325					10.3959	0.281251
10.4046	0.121021	10.4073	0.252587	10.4091	0.836832	10.4059	0.098747										10.405	0.245113					10.4109	0.230803					10.4041	0.277996
10.4128	0.120106	10.4155	0.248451	10.4173	0.857885	10.4141	0.103082										10.4132	0.24231					10.4191	0.227345					10.4123	0.274799
10.421	0.119191	10.4237	0.244367	10.4255	0.877292	10.4223	0.107412										10.4214	0.239686					10.4273	0.223973					10.4205	0.271659
10.4291	0.118306	10.4319	0.240361	10.4337	0.895083	10.4305	0.111736										10.4296	0.237263					10.4355	0.220709					10.4287	0.268579
10.4373	0.117482	10.4401	0.23646	10.4419	0.911309	10.4387	0.116052										10.4378	0.235063					10.4437	0.217573					10.4369	0.265561
10.4455	0.116753	10.4482	0.23269	10.4501	0.926031	10.4469	0.120362										10.446	0.233104					10.4519	0.214585					10.4451	0.262607
10.4537	0.116153	10.4564	0.229073	10.4583	0.939317	10.4551	0.124673										10.4542	0.231397					10.4601	0.211763					10.4533	0.259722
10.4619	0.115714	10.4646	0.225626	10.4665	0.951221	10.4633	0.128999										10.4624	0.229954					10.4683	0.209117					10.4615	0.256906
10.4701	0.115468	10.4728	0.222362	10.4746	0.961785	10.4715	0.133362										10.4705	0.228776					10.4765	0.206654					10.4696	0.25416
10.4783	0.115445	10.481	0.21929	10.4828	0.971032	10.4796	0.137796										10.4787	0.227863					10.4847	0.204374					10.4778	0.251489
10.4865	0.115673	10.4892	0.21641	10.491	0.978978	10.4878	0.142343										10.4869	0.22721					10.4928	0.202273					10.486	0.248897
10.4947	0.116179	10.4974	0.213715	10.4992	0.985632	10.496	0.147054										10.4951	0.226809					10.501	0.200343					10.4942	0.246394
10.5029	0.116985	10.5056	0.211195	10.5074	0.991	10.5042	0.15199										10.5033	0.226651					10.5092	0.198573					10.5024	0.243993
10.511	0.118112	10.5138	0.208836	10.5156	0.9951	10.5124	0.15722										10.5115	0.226728					10.5174	0.196952					10.5106	0.241712
10.5192	0.119575	10.522	0.206623	10.5238	0.997949	10.5206	0.162815										10.5197	0.227033					10.5256	0.195472					10.5188	0.239574
10.5274	0.121389	10.5302	0.204544	10.532	0.999574	10.5288	0.168849										10.5279	0.227562					10.5338	0.194129					10.527	0.237604
10.5356	0.12356	10.5383	0.202592	10.5402	1	10.537	0.175395										10.5361	0.228314					10.542	0.19292					10.5352	0.23583
10.5438	0.126094	10.5465	0.200766	10.5483	0.999256	10.5452	0.182523										10.5443	0.229291					10.5502	0.191848					10.5434	0.234277
10.552	0.128996	10.5547	0.199072	10.5565	0.997372	10.5534	0.190298										10.5525	0.230501					10.5584	0.190918					10.5516	0.232972
10.5602	0.132272	10.5629	0.197525	10.5647	0.994375	10.5615	0.198781										10.5606	0.231954					10.5665	0.190136					10.5597	0.231934
10.5684	0.135929	10.5711	0.196143	10.5729	0.990292	10.5697	0.208027										10.5688	0.233664					10.5747	0.189511					10.5679	0.231181
10.5766	0.139977	10.5793	0.194945	10.5811	0.98515	10.5779	0.218089										10.577	0.235645					10.5829	0.189048					10.5761	0.230727
10.5848	0.144426	10.5875	0.193949	10.5893	0.978987	10.5861	0.22901										10.5852	0.237913					10.5911	0.188754					10.5843	0.23058
10.593	0.149287	10.5957	0.19317	10.5975	0.971853	10.5943	0.240833										10.5934	0.240481					10.5993	0.188631					10.5925	0.230747
10.6011	0.154571	10.6039	0.192618	10.6057	0.963815	10.6025	0.253595										10.6016	0.243358					10.6075	0.188681					10.6007	0.231231
10.6093	0.160287	10.612	0.192295	10.6139	0.954961	10.6107	0.267327										10.6098	0.246548					10.6157	0.188899					10.6089	0.232034
10.6175	0.16644	10.6202	0.192197	10.6221	0.945406	10.6189	0.282053										10.618	0.250048					10.6239	0.189279					10.6171	0.233155
10.6257	0.17304	10.6284	0.192311	10.6303	0.935283	10.6271	0.297789										10.6262	0.253849					10.6321	0.189807					10.6253	0.234592
10.6339	0.180097	10.6366	0.192619	10.6384	0.924749	10.6352	0.31454										10.6343	0.257933					10.6402	0.190465					10.6334	0.236343
10.6421	0.187631	10.6448	0.193097	10.6466	0.913971	10.6434	0.332302										10.6425	0.262279					10.6484	0.191227					10.6416	0.238404
10.6503	0.195672	10.653	0.193719	10.6548	0.903112	10.6516	0.351055										10.6507	0.266858					10.6566	0.19206					10.6498	0.24077
10.6585	0.204264	10.6612	0.194457	10.663	0.892332	10.6598	0.370766										10.6589	0.271639					10.6648	0.192926					10.658	0.243436
10.6667	0.213464	10.6694	0.195284	10.6712	0.881763	10.668	0.391385										10.6671	0.276588					10.673	0.193784					10.6662	0.246395
10.6748	0.223346	10.6776	0.196176	10.6794	0.871506	10.6762	0.41285										10.6753	0.281672					10.6812	0.194593					10.6744	0.249641
10.683	0.233989	10.6858	0.197106	10.6876	0.861623	10.6844	0.43508										10.6835	0.28686					10.6894	0.195309					10.6826	0.253169
10.6912	0.245477	10.6939	0.198058	10.6958	0.85214	10.6926	0.457983										10.6917	0.292121					10.6976	0.195895					10.6908	0.256972
10.6994	0.257892	10.7021	0.199014	10.704	0.843051	10.7008	0.481459										10.6999	0.297429					10.7058	0.196322					10.699	0.261045
10.7076	0.271307	10.7103	0.199964	10.7121	0.834323	10.709	0.505399										10.7081	0.30276					10.714	0.196567					10.7072	0.265379
10.7158	0.285783	10.7185	0.200898	10.7203	0.825911	10.7172	0.529693										10.7163	0.308092					10.7221	0.196617					10.7154	0.269965
10.724	0.301361	10.7267	0.201809	10.7285	0.817766	10.7253	0.554233										10.7244	0.313406					10.7303	0.196471					10.7235	0.274793
10.7322	0.318058	10.7349	0.202689	10.7367	0.809844	10.7335	0.578916										10.7326	0.31868					10.7385	0.196136					10.7317	0.279845
10.7404	0.33587	10.7431	0.203534	10.7449	0.802114	10.7417	0.603648										10.7408	0.323894					10.7467	0.195628					10.7399	0.285102
10.7486	0.354766	10.7513	0.204338	10.7531	0.794558	10.7499	0.628351										10.749	0.329022					10.7549	0.19497					10.7481	0.290541
10.7568	0.374695	10.7595	0.205097	10.7613	0.787174	10.7581	0.652954										10.7572	0.334039					10.7631	0.194183					10.7563	0.296134
10.7649	0.39558	10.7677	0.205808	10.7695	0.779968	10.7663	0.677399										10.7654	0.338914					10.7713	0.193292					10.7645	0.301848
10.7731	0.417329	10.7759	0.206474	10.7777	0.772953	10.7745	0.701633										10.7736	0.343614					10.7795	0.192315					10.7727	0.307649
10.7813	0.439835	10.784	0.2071	10.7858	0.766138	10.7827	0.725608										10.7818	0.348104					10.7877	0.191265					10.7809	0.313502
10.7895	0.462986	10.7922	0.20769	10.794	0.759537	10.7909	0.749268										10.7899	0.352349					10.7959	0.190153					10.789	0.31937
10.7977	0.486666	10.8004	0.208251	10.8022	0.753155	10.799	0.772545										10.7981	0.356315					10.8041	0.188981					10.7972	0.325215
10.8059	0.510758	10.8086	0.208789	10.8104	0.746992	10.8072	0.795353										10.8063	0.35997					10.8122	0.187746					10.8054	0.331004
10.8141	0.535148	10.8168	0.209309	10.8186	0.741043	10.8154	0.817583										10.8145	0.363285					10.8204	0.186443					10.8136	0.336703
10.8223	0.55973	10.825	0.20981	10.8268	0.7353	10.8236	0.839107										10.8227	0.366234					10.8286	0.185066					10.8218	0.342283
10.8305	0.584403	10.8332	0.210286	10.835	0.729753	10.8318	0.859781										10.8309	0.368796					10.8368	0.18361					10.83	0.347715
10.8386	0.609072	10.8414	0.210725	10.8432	0.724392	10.84	0.879447										10.8391	0.370955					10.845	0.182074					10.8382	0.352972
10.8468	0.633648	10.8496	0.211108	10.8514	0.719205	10.8482	0.897949										10.8473	0.372696					10.8532	0.180462					10.8464	0.358031
10.855	0.658044	10.8577	0.211411	10.8596	0.714176	10.8564	0.915136										10.8555	0.374009					10.8614	0.17878					10.8546	0.362866
10.8632	0.682178	10.8659	0.211605	10.8677	0.709284	10.8646	0.930877										10.8637	0.374887					10.8696	0.177035					10.8628	0.367452
10.8714	0.705964	10.8741	0.211661	10.8759	0.7045	10.8728	0.945068										10.8719	0.375326					10.8778	0.175241					10.871	0.371762
10.8796	0.729319	10.8823	0.211554	10.8841	0.699786	10.881	0.957633										10.88	0.375322					10.8859	0.173407					10.8791	0.375771
10.8878	0.75216	10.8905	0.21126	10.8923	0.695098	10.8891	0.968531										10.8882	0.374876					10.8941	0.171543					10.8873	0.37945
10.896	0.774403	10.8987	0.210764	10.9005	0.690382	10.8973	0.977756										10.8964	0.373988					10.9023	0.169656					10.8955	0.382774
10.9042	0.795968	10.9069	0.21006	10.9087	0.685585	10.9055	0.985323										10.9046	0.372661					10.9105	0.16775					10.9037	0.385717
10.9123	0.816775	10.9151	0.209149	10.9169	0.680658	10.9137	0.991274										10.9128	0.370901					10.9187	0.165825					10.9119	0.388258
10.9205	0.83675	10.9233	0.208042	10.9251	0.675565	10.9219	0.995659										10.921	0.368712					10.9269	0.163884					10.9201	0.390376
10.9287	0.855822	10.9314	0.206753	10.9333	0.670288	10.9301	0.998538										10.9292	0.366102					10.9351	0.161924					10.9283	0.392056
10.9369	0.87393	10.9396	0.205299	10.9415	0.664827	10.9383	0.999967										10.9374	0.363078					10.9433	0.159948					10.9365	0.393281
10.9451	0.891013	10.9478	0.203695	10.9497	0.6592	10.9465	1										10.9456	0.35965					10.9515	0.157961					10.9447	0.39404
10.9533	0.90702	10.956	0.201953	10.9578	0.653442	10.9547	0.998682										10.9537	0.35583					10.9596	0.155968					10.9528	0.394323
10.9615	0.9219	10.9642	0.200083	10.966	0.647599	10.9628	0.996049										10.9619	0.351632					10.9678	0.153976					10.961	0.394123
10.9697	0.935608	10.9724	0.198089	10.9742	0.641724	10.971	0.992127										10.9701	0.347075					10.976	0.151994					10.9692	0.393432
10.9779	0.948101	10.9806	0.195973	10.9824	0.635868	10.9792	0.986935										10.9783	0.342179					10.9842	0.150036					10.9774	0.392249
10.9861	0.959337	10.9888	0.193736	10.9906	0.630079	10.9874	0.980481										10.9865	0.336969					10.9924	0.148113					10.9856	0.390571
10.9942	0.969276	10.997	0.191381	10.9988	0.624399	10.9956	0.972777										10.9947	0.331473					11.0006	0.146242					10.9938	0.3884
11.0024	0.977881	11.0052	0.188911	11.007	0.618859	11.0038	0.963831										11.0029	0.325721					11.0088	0.144433					11.002	0.385742
11.0106	0.985119	11.0134	0.186334	11.0152	0.613486	11.012	0.953654										11.0111	0.319745					11.017	0.142699					11.0102	0.382608
11.0188	0.990957	11.0215	0.183658	11.0234	0.608292	11.0202	0.942261										11.0193	0.313578					11.0252	0.141049					11.0184	0.379013
11.027	0.995377	11.0297	0.180895	11.0315	0.603293	11.0284	0.929674										11.0275	0.307251					11.0334	0.139485					11.0266	0.374979
11.0352	0.998362	11.0379	0.178058	11.0397	0.598493	11.0366	0.915931										11.0357	0.300794					11.0416	0.138001					11.0348	0.370528
11.0434	0.999904	11.0461	0.175158	11.0479	0.593886	11.0447	0.901083										11.0438	0.294237					11.0497	0.136582					11.0429	0.36569
11.0516	1	11.0543	0.172203	11.0561	0.589457	11.0529	0.885198										11.052	0.287607					11.0579	0.135201					11.0511	0.360494
11.0598	0.998657	11.0625	0.169196	11.0643	0.585173	11.0611	0.868358										11.0602	0.28093					11.0661	0.133823					11.0593	0.354976
11.068	0.995892	11.0707	0.166139	11.0725	0.580987	11.0693	0.850661										11.0684	0.274231					11.0743	0.132404					11.0675	0.349168
11.0762	0.991735	11.0789	0.163032	11.0807	0.576831	11.0775	0.832219										11.0766	0.267533					11.0825	0.130898					11.0757	0.343107
11.0843	0.986225	11.0871	0.159874	11.0889	0.57262	11.0857	0.813146										11.0848	0.260858					11.0907	0.12926					11.0839	0.336827
11.0925	0.979419	11.0953	0.156664	11.0971	0.56825	11.0939	0.793562										11.093	0.254228					11.0989	0.127449					11.0921	0.330361
11.1007	0.971383	11.1034	0.153407	11.1052	0.563614	11.1021	0.773582										11.1012	0.247664					11.1071	0.125435					11.1003	0.323738
11.1089	0.962194	11.1116	0.150109	11.1134	0.558601	11.1103	0.753317										11.1094	0.241182					11.1153	0.123204					11.1085	0.316985
11.1171	0.951937	11.1198	0.146787	11.1216	0.553114	11.1184	0.732867										11.1175	0.234798					11.1235	0.12075					11.1166	0.310125
11.1253	0.940696	11.128	0.143461	11.1298	0.547079	11.1266	0.71232										11.1257	0.228523					11.1316	0.118086					11.1248	0.303173
11.1335	0.928556	11.1362	0.140154	11.138	0.540455	11.1348	0.691758										11.1339	0.222365					11.1398	0.115235					11.133	0.296147
11.1417	0.915598	11.1444	0.136895	11.1462	0.533237	11.143	0.671251										11.1421	0.216326					11.148	0.112224					11.1412	0.28906
11.1499	0.901898	11.1526	0.133709	11.1544	0.525464	11.1512	0.650864										11.1503	0.210406					11.1562	0.109094					11.1494	0.281923
11.158	0.887524	11.1608	0.130617	11.1626	0.517209	11.1594	0.630657										11.1585	0.204597					11.1644	0.105883					11.1576	0.274751
11.1662	0.872542	11.169	0.127636	11.1708	0.508577	11.1676	0.610682										11.1667	0.19889					11.1726	0.102631					11.1658	0.267556
11.1744	0.857013	11.1771	0.124771	11.179	0.49969	11.1758	0.590988										11.1749	0.193273					11.1808	0.099375					11.174	0.260354
11.1826	0.840998	11.1853	0.122021	11.1872	0.490675	11.184	0.571615										11.1831	0.187734					11.189	0.096148					11.1822	0.253163
11.1908	0.824559	11.1935	0.119377	11.1953	0.481644	11.1922	0.552594										11.1913	0.18226					11.1972	0.092978					11.1904	0.246003
11.199	0.807764	11.2017	0.116823	11.2035	0.472714	11.2004	0.533949										11.1994	0.176842					11.2053	0.08989					11.1985	0.238893
11.2072	0.790684	11.2099	0.114345	11.2117	0.463965	11.2085	0.515691										11.2076	0.171474					11.2135	0.086901					11.2067	0.231853
11.2154	0.773393	11.2181	0.111927	11.2199	0.455454	11.2167	0.497817										11.2158	0.166158					11.2217	0.084029					11.2149	0.2249
11.2236	0.75597	11.2263	0.109561	11.2281	0.447206	11.2249	0.480319										11.224	0.160897					11.2299	0.081285					11.2231	0.21805
11.2317	0.73849	11.2345	0.107241	11.2363	0.439215	11.2331	0.463176										11.2322	0.155703					11.2381	0.078683					11.2313	0.211316
11.2399	0.721028	11.2427	0.10497	11.2445	0.431458	11.2413	0.446368										11.2404	0.15059					11.2463	0.076235					11.2395	0.204708
11.2481	0.703651	11.2508	0.102758	11.2527	0.423894	11.2495	0.429873										11.2486	0.145577					11.2545	0.073954					11.2477	0.198233
11.2563	0.686422	11.259	0.100615	11.2609	0.416472	11.2577	0.413673										11.2568	0.140682					11.2627	0.07185					11.2559	0.191897
11.2645	0.669389	11.2672	0.098556	11.2691	0.409138	11.2659	0.397755										11.265	0.135925					11.2709	0.06993					11.2641	0.185704
11.2727	0.652596	11.2754	0.09659	11.2772	0.401833	11.2741	0.38212										11.2731	0.131321					11.2791	0.068198					11.2722	0.179658
11.2809	0.636074	11.2836	0.094724	11.2854	0.394513	11.2822	0.366776										11.2813	0.126886					11.2873	0.066653					11.2804	0.17376
11.2891	0.619847	11.2918	0.092957	11.2936	0.387141	11.2904	0.351749										11.2895	0.122629					11.2954	0.065284					11.2886	0.168013
11.2973	0.603933	11.3	0.091282	11.3018	0.379694	11.2986	0.337068										11.2977	0.118554					11.3036	0.064072					11.2968	0.16242
11.3055	0.588343	11.3082	0.089684	11.31	0.37216	11.3068	0.322775										11.3059	0.114663					11.3118	0.062988					11.305	0.156981
11.3137	0.573087	11.3164	0.088144	11.3182	0.364536	11.315	0.308908										11.3141	0.110952					11.32	0.061997					11.3132	0.151698
11.3218	0.558175	11.3246	0.08664	11.3264	0.356827	11.3232	0.295501										11.3223	0.107416					11.3282	0.061058					11.3214	0.14657
11.33	0.543615	11.3328	0.08515	11.3346	0.349042	11.3314	0.282578										11.3305	0.104045					11.3364	0.060132					11.3296	0.141598
11.3382	0.529419	11.3409	0.083652	11.3428	0.341189	11.3396	0.270149										11.3387	0.10083					11.3446	0.059178					11.3378	0.136782
11.3464	0.515594	11.3491	0.082129	11.3509	0.333272	11.3478	0.258205										11.3469	0.097759					11.3528	0.058162					11.346	0.132122
11.3546	0.502146	11.3573	0.080573	11.3591	0.325286	11.3559	0.246726										11.3551	0.094822					11.361	0.057059					11.3542	0.127621
11.3628	0.489074	11.3655	0.078983	11.3673	0.317223	11.3641	0.235671										11.3632	0.092008					11.3691	0.055853					11.3623	0.123279
11.371	0.476374	11.3737	0.077364	11.3755	0.309078	11.3723	0.224997										11.3714	0.089309					11.3773	0.054542					11.3705	0.119099
11.3792	0.464033	11.3819	0.075728	11.3837	0.300842	11.3805	0.214654										11.3796	0.086714					11.3855	0.053137					11.3787	0.115085
11.3874	0.452034	11.3901	0.074095	11.3919	0.292505	11.3887	0.204598										11.3878	0.084215					11.3937	0.051665					11.3869	0.111237
11.3956	0.440355	11.3983	0.07248	11.4001	0.284066	11.3969	0.194791										11.396	0.081802					11.4019	0.050161					11.3951	0.107556
11.4037	0.42897	11.4065	0.070907	11.4083	0.275531	11.4051	0.185209										11.4042	0.079468					11.4101	0.048675					11.4033	0.104041
11.4119	0.41785	11.4146	0.069393	11.4165	0.266914	11.4133	0.175846										11.4124	0.077204					11.4183	0.047264					11.4115	0.100687
11.4201	0.40697	11.4228	0.067955	11.4246	0.258248	11.4215	0.166712										11.4206	0.075003					11.4265	0.045987					11.4197	0.097489
11.4283	0.396307	11.431	0.066602	11.4328	0.249572	11.4297	0.157829										11.4288	0.07286					11.4347	0.044898					11.4279	0.094438
11.4365	0.38584	11.4392	0.065341	11.441	0.240936	11.4378	0.149233										11.4369	0.07077					11.4428	0.044045					11.436	0.091523
11.4447	0.375551	11.4474	0.064171	11.4492	0.232394	11.446	0.140967										11.4451	0.068731					11.451	0.043455					11.4442	0.088734
11.4529	0.365425	11.4556	0.063088	11.4574	0.223995	11.4542	0.133071										11.4533	0.066742					11.4592	0.04314					11.4524	0.086061
11.4611	0.355452	11.4638	0.062085	11.4656	0.21579	11.4624	0.125581										11.4615	0.064802					11.4674	0.043089					11.4606	0.083496
11.4693	0.34562	11.472	0.061153	11.4738	0.207821	11.4706	0.11852										11.4697	0.062915					11.4756	0.043271					11.4688	0.081031
11.4774	0.335922	11.4802	0.060284	11.482	0.200119	11.4788	0.111894										11.4779	0.06108					11.4838	0.043636					11.477	0.078662
11.4856	0.32635	11.4884	0.059472	11.4902	0.192707	11.487	0.105694										11.4861	0.0593					11.492	0.044121					11.4852	0.076386
11.4938	0.316902	11.4965	0.058718	11.4984	0.185599	11.4952	0.099896										11.4943	0.057579					11.5002	0.044664					11.4934	0.0742
11.502	0.307578	11.5047	0.058024	11.5066	0.178802	11.5034	0.094459										11.5025	0.05592					11.5084	0.045206					11.5016	0.072104
11.5102	0.298387	11.5129	0.057398	11.5147	0.172318	11.5116	0.089334										11.5107	0.054324					11.5166	0.045699					11.5098	0.070096
11.5184	0.289341	11.5211	0.056849	11.5229	0.166145	11.5198	0.084463										11.5189	0.052796					11.5247	0.04611					11.518	0.068175
11.5266	0.280465	11.5293	0.056389	11.5311	0.16029	11.5279	0.079792										11.527	0.051338					11.5329	0.046424					11.5261	0.066337
11.5348	0.27179	11.5375	0.056029	11.5393	0.154762	11.5361	0.075267										11.5352	0.049954					11.5411	0.046641					11.5343	0.06458
11.543	0.263353	11.5457	0.055776	11.5475	0.149574	11.5443	0.070848										11.5434	0.048648					11.5493	0.046778					11.5425	0.0629
11.5511	0.255193	11.5539	0.055634	11.5557	0.144736	11.5525	0.066503										11.5516	0.047424					11.5575	0.046856					11.5507	0.061294
11.5593	0.247351	11.5621	0.055599	11.5639	0.140254	11.5607	0.062215										11.5598	0.046283					11.5657	0.046902					11.5589	0.059757
11.5675	0.239856	11.5702	0.055661	11.5721	0.136124	11.5689	0.057982										11.568	0.045225					11.5739	0.046941					11.5671	0.058286
11.5757	0.232733	11.5784	0.055801	11.5803	0.132329	11.5771	0.053817										11.5762	0.04425					11.5821	0.046988					11.5753	0.056878
11.5839	0.225991	11.5866	0.055998	11.5884	0.128827	11.5853	0.049738										11.5844	0.043352					11.5903	0.047052					11.5835	0.055531
11.5921	0.219621	11.5948	0.056224	11.5966	0.125571	11.5935	0.045774										11.5925	0.042525					11.5985	0.047131					11.5916	0.054244
11.6003	0.213603	11.603	0.056452	11.6048	0.122495	11.6016	0.041955										11.6007	0.04176					11.6067	0.04722					11.5998	0.053018
11.6085	0.207901	11.6112	0.056651	11.613	0.119534	11.6098	0.038307										11.6089	0.041047					11.6148	0.04731					11.608	0.051854
11.6167	0.20247	11.6194	0.056796	11.6212	0.116621	11.618	0.03485										11.6171	0.040374					11.623	0.047396					11.6162	0.050755
11.6249	0.197254	11.6276	0.056863	11.6294	0.1137	11.6262	0.031598										11.6253	0.039729					11.6312	0.047476					11.6244	0.049724
11.6331	0.192207	11.6358	0.056839	11.6376	0.110732	11.6344	0.028552										11.6335	0.039101					11.6394	0.047559					11.6326	0.048765
11.6412	0.187288	11.644	0.056713	11.6458	0.1077	11.6426	0.025703										11.6417	0.038481					11.6476	0.04766					11.6408	0.047881
11.6494	0.18246	11.6522	0.056485	11.654	0.104615	11.6508	0.023037										11.6499	0.037862					11.6558	0.047799					11.649	0.047072
11.6576	0.1777	11.6603	0.05616	11.6622	0.101505	11.659	0.020533										11.6581	0.037239					11.664	0.047999					11.6572	0.046337
11.6658	0.172991	11.6685	0.055748	11.6703	0.098421	11.6672	0.01817										11.6663	0.036609					11.6722	0.048277					11.6654	0.045672
11.674	0.168329	11.6767	0.055263	11.6785	0.095425	11.6753	0.015924										11.6745	0.035974					11.6804	0.048645					11.6736	0.045069
11.6822	0.16372	11.6849	0.054724	11.6867	0.09258	11.6835	0.013778										11.6826	0.035337					11.6885	0.049097					11.6817	0.044519
11.6904	0.159173	11.6931	0.054153	11.6949	0.089941	11.6917	0.011719										11.6908	0.034701					11.6967	0.049623					11.6899	0.044011
11.6986	0.154705	11.7013	0.053569	11.7031	0.087553	11.6999	0.009742										11.699	0.034072					11.7049	0.050199					11.6981	0.043535
11.7068	0.150337	11.7095	0.052996	11.7113	0.085437	11.7081	0.007841										11.7072	0.033454					11.7131	0.050795					11.7063	0.043084
11.7149	0.14609	11.7177	0.052454	11.7195	0.083586	11.7163	0.006014										11.7154	0.032852					11.7213	0.051381					11.7145	0.04265
11.7231	0.141989	11.7259	0.051963	11.7277	0.081972	11.7245	0.004262										11.7236	0.032269					11.7295	0.051932					11.7227	0.04223
11.7313	0.13806	11.734	0.051548	11.7359	0.080539	11.7327	0.002587										11.7318	0.031708					11.7377	0.052432					11.7309	0.041824
11.7395	0.134333	11.7422	0.051231	11.7441	0.079215	11.7409	0.000994										11.74	0.03117					11.7459	0.052875					11.7391	0.041432
11.7477	0.130834	11.7504	0.051031	11.7523	0.077921	11.7491	-0.00051										11.7482	0.030658					11.7541	0.053273					11.7473	0.041056
11.7559	0.127586	11.7586	0.050966	11.7604	0.07657	11.7573	-0.00192										11.7563	0.030174					11.7622	0.053649					11.7554	0.040698
11.7641	0.124607	11.7668	0.051049	11.7686	0.075094	11.7654	-0.00321										11.7645	0.029719					11.7704	0.054033					11.7636	0.04036
11.7723	0.121906	11.775	0.051288	11.7768	0.073445	11.7736	-0.00436										11.7727	0.0293					11.7786	0.054464					11.7718	0.040044
11.7805	0.119479	11.7832	0.051682	11.785	0.071592	11.7818	-0.00534										11.7809	0.02892					11.7868	0.054978					11.78	0.039751
11.7887	0.117309	11.7914	0.052226	11.7932	0.069533	11.79	-0.00612										11.7891	0.028589					11.795	0.05561					11.7882	0.03948
11.7968	0.115365	11.7996	0.052908	11.8014	0.067284	11.7982	-0.00668										11.7973	0.028315					11.8032	0.056388					11.7964	0.039231
11.805	0.113603	11.8078	0.053709	11.8096	0.064886	11.8064	-0.00697										11.8055	0.02811					11.8114	0.057331					11.8046	0.039005
11.8132	0.111974	11.816	0.054611	11.8178	0.062388	11.8146	-0.00699										11.8137	0.027983					11.8196	0.058449					11.8128	0.038802
11.8214	0.110423	11.8241	0.05559	11.826	0.05985	11.8228	-0.00672										11.8219	0.027948					11.8278	0.059744					11.821	0.038624
11.8296	0.108896	11.8323	0.056621	11.8341	0.057337	11.831	-0.00616										11.8301	0.028014					11.836	0.061204					11.8292	0.038474
11.8378	0.107342	11.8405	0.057682	11.8423	0.054913	11.8392	-0.00533										11.8383	0.028192					11.8442	0.062806					11.8374	0.038357
11.846	0.105725	11.8487	0.058751	11.8505	0.052639	11.8473	-0.00424										11.8464	0.028488					11.8523	0.064519					11.8455	0.038279
11.8542	0.10402	11.8569	0.059806	11.8587	0.050581	11.8555	-0.00292										11.8546	0.028904					11.8605	0.066304					11.8537	0.038244
11.8624	0.102219	11.8651	0.060826	11.8669	0.048798	11.8637	-0.0014										11.8628	0.029439					11.8687	0.068117					11.8619	0.03826
11.8706	0.100332	11.8733	0.061796	11.8751	0.047346	11.8719	0.000296										11.871	0.030084					11.8769	0.06991					11.8701	0.038328
11.8788	0.098377	11.8815	0.062701	11.8833	0.046278	11.8801	0.00214										11.8792	0.030825					11.8851	0.071637					11.8783	0.038453
11.8869	0.096394	11.8897	0.063531	11.8915	0.045638	11.8883	0.004111										11.8874	0.031642					11.8933	0.073255					11.8865	0.038633
11.8951	0.094427	11.8979	0.064279	11.8997	0.045456	11.8965	0.00619										11.8956	0.03251					11.9015	0.074732					11.8947	0.038867
11.9033	0.092527	11.906	0.064945	11.9078	0.045752	11.9047	0.00836										11.9038	0.033397					11.9097	0.076047					11.9029	0.039152
11.9115	0.090745	11.9142	0.065532	11.916	0.046522	11.9129	0.010603										11.9119	0.034271					11.9179	0.077194					11.911	0.039481
11.9197	0.089125	11.9224	0.066044	11.9242	0.047738	11.921	0.0129										11.9201	0.035097					11.9261	0.078181					11.9192	0.039849
11.9279	0.087705	11.9306	0.066487	11.9324	0.049346	11.9292	0.015226										11.9283	0.035842					11.9342	0.079033					11.9274	0.040249
11.9361	0.086514	11.9388	0.066866	11.9406	0.051273	11.9374	0.017555										11.9365	0.036473					11.9424	0.07979					11.9356	0.040673
11.9443	0.085569	11.947	0.067182	11.9488	0.053435	11.9456	0.019859										11.9447	0.036963					11.9506	0.080501					11.9438	0.041114
11.9525	0.084877	11.9552	0.067433	11.957	0.055743	11.9538	0.022108										11.9529	0.037287					11.9588	0.081224					11.952	0.041561
11.9606	0.084436	11.9634	0.067615	11.9652	0.058108	11.962	0.02427										11.9611	0.037426					11.967	0.082024					11.9602	0.042003
11.9688	0.084238	11.9716	0.067719	11.9734	0.060452	11.9702	0.026319										11.9693	0.037367					11.9752	0.082968					11.9684	0.042426
11.977	0.084272	11.9797	0.06774	11.9816	0.062715	11.9784	0.028229										11.9775	0.037101					11.9834	0.084122					11.9766	0.042815
11.9852	0.084526	11.9879	0.067672	11.9898	0.064859	11.9866	0.029985										11.9857	0.036627					11.9916	0.08555					11.9848	0.043152
11.9934	0.084989	11.9961	0.067514	11.9979	0.066862	11.9948	0.031575										11.9939	0.035946					11.9998	0.087313					11.993	0.043416
12.0016	0.08565	12.0043	0.06727	12.0061	0.06872	12.003	0.033										12.002	0.035067					12.0079	0.089474					12.0011	0.043589
12.0098	0.086503	12.0125	0.066953	12.0143	0.070439	12.0111	0.034275										12.0102	0.034003					12.0161	0.092093					12.0093	0.043651
12.018	0.087543	12.0207	0.066582	12.0225	0.072034	12.0193	0.03543										12.0184	0.032774					12.0243	0.095225					12.0175	0.043587
12.0262	0.088763	12.0289	0.066183	12.0307	0.073521	12.0275	0.036514										12.0266	0.031401					12.0325	0.098925					12.0257	0.043382
12.0343	0.09015	12.0371	0.065785	12.0389	0.074922	12.0357	0.037594										12.0348	0.029912					12.0407	0.103237					12.0339	0.04303
12.0425	0.091691	12.0453	0.065423	12.0471	0.076255	12.0439	0.03876										12.043	0.028334					12.0489	0.108197					12.0421	0.042527
12.0507	0.093355	12.0534	0.06513	12.0553	0.077541	12.0521	0.040113										12.0512	0.026697					12.0571	0.113827					12.0503	0.041877
12.0589	0.095103	12.0616	0.064943	12.0635	0.078801	12.0603	0.04177										12.0594	0.025032					12.0653	0.120134					12.0585	0.041087
12.0671	0.096878	12.0698	0.064896	12.0716	0.080059	12.0685	0.043856										12.0676	0.023367					12.0735	0.127102					12.0667	0.040173
12.0753	0.098607	12.078	0.065019	12.0798	0.081343	12.0767	0.046502										12.0757	0.021728					12.0816	0.134698					12.0748	0.039148
12.0835	0.100202	12.0862	0.065338	12.088	0.082681	12.0848	0.049844										12.0839	0.020139					12.0898	0.142864					12.083	0.038032
12.0917	0.101563	12.0944	0.065874	12.0962	0.0841	12.093	0.054014										12.0921	0.018621					12.098	0.151527					12.0912	0.036845
12.0999	0.102588	12.1026	0.066647	12.1044	0.085627	12.1012	0.059144										12.1003	0.017191					12.1062	0.160596					12.0994	0.035602
12.1081	0.103182	12.1108	0.067668	12.1126	0.08729	12.1094	0.065363										12.1085	0.015861					12.1144	0.169973					12.1076	0.034323
12.1163	0.10326	12.119	0.068946	12.1208	0.089113	12.1176	0.072796										12.1167	0.014639					12.1226	0.179553					12.1158	0.033022
12.1244	0.102769	12.1272	0.070484	12.129	0.091115	12.1258	0.081554										12.1249	0.01353					12.1308	0.189231					12.124	0.031714
12.1326	0.101689	12.1354	0.07228	12.1372	0.093308	12.134	0.09174										12.1331	0.012532					12.139	0.198899					12.1322	0.030411
12.1408	0.100037	12.1435	0.07433	12.1454	0.095697	12.1422	0.103432										12.1413	0.011641					12.1472	0.20846					12.1404	0.029124
12.149	0.097868	12.1517	0.076629	12.1535	0.098276	12.1504	0.116687										12.1495	0.01085					12.1554	0.217821					12.1486	0.027866
12.1572	0.095268	12.1599	0.079171	12.1617	0.101029	12.1585	0.131533										12.1577	0.010147					12.1636	0.226897					12.1568	0.026647
12.1654	0.092346	12.1681	0.081947	12.1699	0.10393	12.1667	0.147972										12.1658	0.009519					12.1717	0.235605					12.1649	0.025476
12.1736	0.089227	12.1763	0.084949	12.1781	0.106952	12.1749	0.165981										12.174	0.008951					12.1799	0.243874					12.1731	0.024359
12.1818	0.086032	12.1845	0.088165	12.1863	0.110059	12.1831	0.18552										12.1822	0.008426					12.1881	0.251637					12.1813	0.023303
12.19	0.08288	12.1927	0.09158	12.1945	0.113216	12.1913	0.206534										12.1904	0.00793					12.1963	0.258838					12.1895	0.022308
12.1982	0.079879	12.2009	0.095172	12.2027	0.11638	12.1995	0.228962										12.1986	0.007448					12.2045	0.265435					12.1977	0.021375
12.2063	0.077123	12.2091	0.09891	12.2109	0.119509	12.2077	0.252738										12.2068	0.006971					12.2127	0.271396					12.2059	0.0205
12.2145	0.074694	12.2172	0.102756	12.2191	0.122563	12.2159	0.277789										12.215	0.006489					12.2209	0.276712					12.2141	0.019678
12.2227	0.072664	12.2254	0.106664	12.2272	0.125506	12.2241	0.304028										12.2232	0.005998					12.2291	0.281387					12.2223	0.018903
12.2309	0.071098	12.2336	0.110581	12.2354	0.128302	12.2323	0.331346										12.2314	0.005494					12.2373	0.285446					12.2305	0.018172
12.2391	0.070054	12.2418	0.114455	12.2436	0.130918	12.2404	0.3596										12.2395	0.00498					12.2454	0.288928					12.2386	0.01748
12.2473	0.069581	12.25	0.118235	12.2518	0.133327	12.2486	0.388615										12.2477	0.004456					12.2536	0.291887					12.2468	0.016825
12.2555	0.069722	12.2582	0.121877	12.26	0.135508	12.2568	0.418176										12.2559	0.003927					12.2618	0.294385					12.255	0.01621
12.2637	0.070501	12.2664	0.125342	12.2682	0.137446	12.265	0.448037										12.2641	0.003393					12.27	0.296487					12.2632	0.015634
12.2719	0.07193	12.2746	0.128606	12.2764	0.139131	12.2732	0.47793										12.2723	0.002857					12.2782	0.298258					12.2714	0.015103
12.28	0.074	12.2828	0.131651	12.2846	0.14056	12.2814	0.507579										12.2805	0.002316					12.2864	0.299756					12.2796	0.014621
12.2882	0.076677	12.291	0.134471	12.2928	0.141733	12.2896	0.536711										12.2887	0.001771					12.2946	0.301027					12.2878	0.014192
12.2964	0.079914	12.2991	0.137064	12.301	0.142665	12.2978	0.565074										12.2969	0.001218					12.3028	0.30211					12.296	0.013819
12.3046	0.083645	12.3073	0.139429	12.3092	0.14338	12.306	0.592444										12.3051	0.000654					12.311	0.303036					12.3042	0.013508
12.3128	0.087798	12.3155	0.141566	12.3173	0.143914	12.3142	0.618641										12.3133	8e-05					12.3192	0.303829					12.3124	0.013259
12.321	0.092294	12.3237	0.143474	12.3255	0.144317	12.3224	0.643537										12.3214	-0.0005					12.3273	0.304515					12.3205	0.013073
12.3292	0.097059	12.3319	0.145146	12.3337	0.14465	12.3305	0.667062										12.3296	-0.00109					12.3355	0.30512					12.3287	0.012951
12.3374	0.102023	12.3401	0.146577	12.3419	0.144981	12.3387	0.689206										12.3378	-0.00168					12.3437	0.305674					12.3369	0.01289
12.3456	0.107125	12.3483	0.147759	12.3501	0.145384	12.3469	0.710022										12.346	-0.00226					12.3519	0.306214					12.3451	0.012886
12.3537	0.11231	12.3565	0.14869	12.3583	0.145925	12.3551	0.729624										12.3542	-0.00283					12.3601	0.306782					12.3533	0.012933
12.3619	0.117529	12.3647	0.149373	12.3665	0.146668	12.3633	0.748175										12.3624	-0.00336					12.3683	0.307425					12.3615	0.013024
12.3701	0.122737	12.3728	0.149817	12.3747	0.147655	12.3715	0.765882										12.3706	-0.00385					12.3765	0.30819					12.3697	0.013148
12.3783	0.127888	12.381	0.150041	12.3829	0.148916	12.3797	0.782974										12.3788	-0.00429					12.3847	0.309123					12.3779	0.013294
12.3865	0.132935	12.3892	0.150071	12.391	0.15046	12.3879	0.799689										12.387	-0.00468					12.3929	0.310261					12.3861	0.013449
12.3947	0.137834	12.3974	0.14994	12.3992	0.152279	12.3961	0.816255										12.3951	-0.00502					12.4011	0.311641					12.3942	0.013603
12.4029	0.142538	12.4056	0.149687	12.4074	0.154351	12.4042	0.832876										12.4033	-0.00531					12.4093	0.313287					12.4024	0.013743
12.4111	0.147007	12.4138	0.149354	12.4156	0.156645	12.4124	0.849723										12.4115	-0.00555					12.4174	0.31521					12.4106	0.013859
12.4193	0.151212	12.422	0.148982	12.4238	0.159127	12.4206	0.866924										12.4197	-0.00575					12.4256	0.317409					12.4188	0.013942
12.4275	0.155131	12.4302	0.148613	12.432	0.161768	12.4288	0.88457										12.4279	-0.00592					12.4338	0.319871					12.427	0.013984
12.4357	0.158765	12.4384	0.148285	12.4402	0.164541	12.437	0.902721										12.4361	-0.00607					12.442	0.322565					12.4352	0.01398
12.4438	0.162129	12.4466	0.148029	12.4484	0.16743	12.4452	0.921408										12.4443	-0.00619					12.4502	0.325446					12.4434	0.013926
12.452	0.165256	12.4548	0.147869	12.4566	0.170424	12.4534	0.940647										12.4525	-0.0063					12.4584	0.328462					12.4516	0.01382
12.4602	0.1682	12.4629	0.147823	12.4648	0.173518	12.4616	0.960453										12.4607	-0.0064					12.4666	0.331547					12.4598	0.013663
12.4684	0.171026	12.4711	0.147903	12.473	0.176707	12.4698	0.980839										12.4689	-0.00648					12.4748	0.334634					12.468	0.013455
12.4766	0.173813	12.4793	0.148116	12.4811	0.179981	12.4779	1.00182										12.4771	-0.00655					12.483	0.33765					12.4762	0.013204
12.4848	0.176648	12.4875	0.148465	12.4893	0.183325	12.4861	1.02343										12.4852	-0.00662					12.4911	0.340532					12.4843	0.012917
12.493	0.179626	12.4957	0.14895	12.4975	0.186716	12.4943	1.04568										12.4934	-0.00666					12.4993	0.343222					12.4925	0.012603
12.5012	0.182851	12.5039	0.14957	12.5057	0.190126	12.5025	1.06858										12.5016	-0.0067					12.5075	0.345671					12.5007	0.012275
12.5094	0.18643	12.5121	0.150324	12.5139	0.193519	12.5107	1.09212										12.5098	-0.00672					12.5157	0.347841					12.5089	0.011945
12.5175	0.190476	12.5203	0.151212	12.5221	0.196856	12.5189	1.11627										12.518	-0.00673					12.5239	0.349705					12.5171	0.011625
12.5257	0.195104	12.5285	0.152234	12.5303	0.200096	12.5271	1.14096										12.5262	-0.00673					12.5321	0.351249					12.5253	0.011326
12.5339	0.200428	12.5366	0.153385	12.5385	0.2032	12.5353	1.16607										12.5344	-0.00672					12.5403	0.352464					12.5335	0.011055
12.5421	0.206558	12.5448	0.154661	12.5467	0.206135	12.5435	1.19147										12.5426	-0.0067					12.5485	0.353351					12.5417	0.010815
12.5503	0.213592	12.553	0.15605	12.5549	0.208875	12.5517	1.21698										12.5508	-0.00666					12.5567	0.353914					12.5499	0.010605
12.5585	0.221613	12.5612	0.157536	12.563	0.211394	12.5599	1.24242										12.5589	-0.00662					12.5648	0.354161					12.558	0.010419
12.5667	0.230684	12.5694	0.159094	12.5712	0.213672	12.568	1.26757										12.5671	-0.00658					12.573	0.354104					12.5662	0.010247
12.5749	0.240838	12.5776	0.160695	12.5794	0.215689	12.5762	1.29224										12.5753	-0.00654					12.5812	0.353757					12.5744	0.010075
12.5831	0.252074	12.5858	0.162304	12.5876	0.217424	12.5844	1.31623										12.5835	-0.00651					12.5894	0.35314					12.5826	0.00989
12.5913	0.264354	12.594	0.163881	12.5958	0.218848	12.5926	1.33935										12.5917	-0.00649					12.5976	0.352275					12.5908	0.009678
12.5994	0.277603	12.6022	0.165383	12.604	0.219929	12.6008	1.36142										12.5999	-0.00649					12.6058	0.351189					12.599	0.009426
12.6076	0.29171	12.6104	0.166771	12.6122	0.220629	12.609	1.38227										12.6081	-0.00651					12.614	0.349916					12.6072	0.009124
12.6158	0.306531	12.6186	0.168007	12.6204	0.220908	12.6172	1.40174										12.6163	-0.00657					12.6222	0.348495					12.6154	0.008765
12.624	0.321899	12.6267	0.169059	12.6286	0.220723	12.6254	1.41969										12.6245	-0.00666					12.6304	0.346971					12.6236	0.008349
12.6322	0.337627	12.6349	0.169901	12.6367	0.220044	12.6336	1.43596										12.6327	-0.0068					12.6386	0.345394					12.6318	0.007877
12.6404	0.353523	12.6431	0.170515	12.6449	0.218851	12.6418	1.4504										12.6409	-0.00697					12.6468	0.343813					12.64	0.007354
12.6486	0.369397	12.6513	0.170892	12.6531	0.217141	12.6499	1.46289										12.649	-0.00719					12.6549	0.342277					12.6481	0.006792
12.6568	0.38507	12.6595	0.171029	12.6613	0.214936	12.6581	1.47328										12.6572	-0.00743					12.6631	0.340834					12.6563	0.006204
12.665	0.400381	12.6677	0.17093	12.6695	0.212276	12.6663	1.48145										12.6654	-0.00771					12.6713	0.339524					12.6645	0.005606
12.6731	0.415195	12.6759	0.170603	12.6777	0.209225	12.6745	1.48728										12.6736	-0.00799					12.6795	0.338385					12.6727	0.005017
12.6813	0.429399	12.6841	0.170061	12.6859	0.205868	12.6827	1.49067										12.6818	-0.00827					12.6877	0.337448					12.6809	0.004458
12.6895	0.442906	12.6923	0.169323	12.6941	0.202304	12.6909	1.49157										12.69	-0.00851					12.6959	0.336735					12.6891	0.003949
12.6977	0.455651	12.7004	0.168409	12.7023	0.198645	12.6991	1.48995										12.6982	-0.00869					12.7041	0.336264					12.6973	0.003513
12.7059	0.467587	12.7086	0.167344	12.7104	0.195007	12.7073	1.48581										12.7064	-0.00877					12.7123	0.336054					12.7055	0.003169
12.7141	0.478677	12.7168	0.166157	12.7186	0.191509	12.7155	1.47922										12.7145	-0.0087					12.7205	0.336119					12.7136	0.002936
12.7223	0.488895	12.725	0.164884	12.7268	0.188268	12.7236	1.47028										12.7227	-0.00839					12.7287	0.336472					12.7218	0.002828
12.7305	0.49822	12.7332	0.163563	12.735	0.185401	12.7318	1.45917										12.7309	-0.00778					12.7368	0.337127					12.73	0.002855
12.7387	0.506633	12.7414	0.162237	12.7432	0.183016	12.74	1.44607										12.7391	-0.00676					12.745	0.338095					12.7382	0.003023
12.7469	0.514119	12.7496	0.160956	12.7514	0.181212	12.7482	1.43125										12.7473	-0.00521					12.7532	0.339391					12.7464	0.003333
12.7551	0.520667	12.7578	0.159772	12.7596	0.180081	12.7564	1.41498										12.7555	-0.003					12.7614	0.341035					12.7546	0.003781
12.7632	0.526272	12.766	0.158743	12.7678	0.179701	12.7646	1.39755										12.7637	9.1e-06					12.7696	0.343046					12.7628	0.004361
12.7714	0.530938	12.7742	0.15793	12.776	0.180138	12.7728	1.37925										12.7719	0.003951					12.7778	0.345446					12.771	0.005064
12.7796	0.534675	12.7823	0.157396	12.7842	0.181439	12.781	1.36039										12.7801	0.008952					12.786	0.348261					12.7792	0.005879
12.7878	0.537496	12.7905	0.157212	12.7924	0.183632	12.7892	1.34121										12.7883	0.015106					12.7942	0.351513					12.7874	0.006801
12.796	0.539418	12.7987	0.15745	12.8005	0.186722	12.7974	1.32193										12.7965	0.022466					12.8024	0.355217					12.7956	0.007827
12.8042	0.540455	12.8069	0.158179	12.8087	0.190687	12.8056	1.30274										12.8046	0.031025					12.8105	0.359383					12.8037	0.00896
12.8124	0.540624	12.8151	0.15947	12.8169	0.195477	12.8137	1.28374										12.8128	0.040708					12.8187	0.364006					12.8119	0.010211
12.8206	0.539951	12.8233	0.161389	12.8251	0.201014	12.8219	1.26503										12.821	0.051364					12.8269	0.369066					12.8201	0.011597
12.8288	0.538469	12.8315	0.163994	12.8333	0.207196	12.8301	1.24663										12.8292	0.062765					12.8351	0.374524					12.8283	0.013143
12.8369	0.536238	12.8397	0.167332	12.8415	0.213901	12.8383	1.22855										12.8374	0.074617					12.8433	0.380322					12.8365	0.014877
12.8451	0.533349	12.8479	0.171439	12.8497	0.220991	12.8465	1.21078										12.8456	0.08657					12.8515	0.386385					12.8447	0.016828
12.8533	0.529933	12.856	0.176331	12.8579	0.22832	12.8547	1.19331										12.8538	0.098249					12.8597	0.39262					12.8529	0.019021
12.8615	0.526172	12.8642	0.182014	12.8661	0.235745	12.8629	1.17614										12.862	0.109271					12.8679	0.398926					12.8611	0.021472
12.8697	0.522295	12.8724	0.188479	12.8742	0.243131	12.8711	1.15929										12.8702	0.119278					12.8761	0.405198					12.8693	0.024188
12.8779	0.51857	12.8806	0.195702	12.8824	0.250354	12.8793	1.1428										12.8783	0.127963					12.8842	0.411334					12.8774	0.027157
12.8861	0.515297	12.8888	0.203645	12.8906	0.257305	12.8874	1.12676										12.8865	0.135089					12.8924	0.417239					12.8856	0.030353
12.8943	0.512786	12.897	0.21226	12.8988	0.263892	12.8956	1.11127										12.8947	0.140507					12.9006	0.422831					12.8938	0.033729
12.9025	0.511345	12.9052	0.22149	12.907	0.270042	12.9038	1.09647										12.9029	0.144157					12.9088	0.428047					12.902	0.037227
12.9107	0.511259	12.9134	0.231271	12.9152	0.275694	12.912	1.08252										12.9111	0.146067					12.917	0.432842					12.9102	0.040774
12.9189	0.512779	12.9216	0.241533	12.9234	0.2808	12.9202	1.06959										12.9193	0.146344					12.9252	0.437189					12.9184	0.044294
12.927	0.516116	12.9298	0.2522	12.9316	0.285325	12.9284	1.05787										12.9275	0.145155					12.9334	0.441074					12.9266	0.04771
12.9352	0.521438	12.938	0.263199	12.9398	0.28925	12.9366	1.04754										12.9357	0.142708					12.9416	0.444492					12.9348	0.05096
12.9434	0.528876	12.9461	0.274461	12.948	0.292568	12.9448	1.03876										12.9439	0.139235					12.9498	0.447441					12.943	0.053999
12.9516	0.53854	12.9543	0.285923	12.9561	0.295286	12.953	1.03166										12.9521	0.134968					12.958	0.449915					12.9512	0.056815
12.9598	0.550527	12.9625	0.297533	12.9643	0.297427	12.9611	1.02631										12.9603	0.130129					12.9662	0.451903					12.9594	0.059435
12.968	0.564941	12.9707	0.309251	12.9725	0.299034	12.9693	1.02274										12.9684	0.124919					12.9743	0.453378					12.9675	0.061936
12.9762	0.5819	12.9789	0.321048	12.9807	0.300167	12.9775	1.02095										12.9766	0.119506					12.9825	0.4543					12.9757	0.064449
12.9844	0.601536	12.9871	0.332902	12.9889	0.300909	12.9857	1.0209										12.9848	0.11403					12.9907	0.454612					12.9839	0.067161
12.9926	0.623999	12.9953	0.344791	12.9971	0.301363	12.9939	1.02253										12.993	0.108597					12.9989	0.454243					12.9921	0.070317
13.0008	0.649445	13.0035	0.356686	13.0053	0.301659	13.0021	1.02578										13.0012	0.103287					13.0071	0.453116					13.0003	0.074206
13.0089	0.678015	13.0117	0.368544	13.0135	0.301962	13.0103	1.03062										13.0094	0.098155					13.0153	0.451146					13.0085	0.079156
13.0171	0.709824	13.0198	0.3803	13.0217	0.302477	13.0185	1.03706										13.0176	0.093233					13.0235	0.448256					13.0167	0.085508
13.0253	0.744933	13.028	0.391859	13.0298	0.303453	13.0267	1.04512										13.0258	0.088543					13.0317	0.444381					13.0249	0.093593
13.0335	0.783335	13.0362	0.4031	13.038	0.305197	13.0349	1.05485										13.034	0.084092					13.0399	0.439479					13.0331	0.103705
13.0417	0.824941	13.0444	0.413873	13.0462	0.308081	13.043	1.0663										13.0421	0.079879					13.048	0.43354					13.0412	0.11607
13.0499	0.869586	13.0526	0.424003	13.0544	0.312532	13.0512	1.07948										13.0503	0.075901					13.0562	0.42659					13.0494	0.130822
13.0581	0.917025	13.0608	0.433297	13.0626	0.319039	13.0594	1.09434										13.0585	0.072148					13.0644	0.418694					13.0576	0.147981
13.0663	0.966954	13.069	0.441554	13.0708	0.328145	13.0676	1.11076										13.0667	0.06861					13.0726	0.409959					13.0658	0.167438
13.0745	1.01902	13.0772	0.448573	13.079	0.340443	13.0758	1.12851										13.0749	0.065274					13.0808	0.400521					13.074	0.188962
13.0826	1.07285	13.0854	0.454161	13.0872	0.356557	13.084	1.14726										13.0831	0.062127					13.089	0.390541					13.0822	0.2122
13.0908	1.12806	13.0936	0.458145	13.0954	0.377126	13.0922	1.16662										13.0913	0.059154					13.0972	0.380195					13.0904	0.2367
13.099	1.18426	13.1017	0.460381	13.1036	0.402766	13.1004	1.18615										13.0995	0.056342					13.1054	0.369659					13.0986	0.261931
13.1072	1.24103	13.1099	0.460759	13.1118	0.434038	13.1086	1.20539										13.1077	0.053677					13.1136	0.359099					13.1068	0.287316
13.1154	1.29798	13.1181	0.459212	13.1199	0.471398	13.1168	1.22395										13.1159	0.051148					13.1218	0.348658					13.115	0.312255
13.1236	1.35466	13.1263	0.455729	13.1281	0.515151	13.125	1.24156										13.124	0.048747					13.1299	0.338457					13.1231	0.33615
13.1318	1.41058	13.1345	0.45035	13.1363	0.565405	13.1331	1.25809										13.1322	0.046469					13.1381	0.328587					13.1313	0.358431
13.14	1.46517	13.1427	0.443171	13.1445	0.622038	13.1413	1.27361										13.1404	0.04431					13.1463	0.319111					13.1395	0.378573
13.1482	1.51781	13.1509	0.434341	13.1527	0.684681	13.1495	1.28842										13.1486	0.042269					13.1545	0.310072					13.1477	0.396114
13.1563	1.56776	13.1591	0.424059	13.1609	0.752726	13.1577	1.30304										13.1568	0.040348					13.1627	0.301496					13.1559	0.410669
13.1645	1.61425	13.1673	0.41256	13.1691	0.825344	13.1659	1.31815										13.165	0.038549					13.1709	0.293396					13.1641	0.421951
13.1727	1.65645	13.1754	0.400108	13.1773	0.901534	13.1741	1.33459										13.1732	0.036872					13.1791	0.28578					13.1723	0.429774
13.1809	1.69349	13.1836	0.386977	13.1855	0.980171	13.1823	1.35328										13.1814	0.035314					13.1873	0.278648					13.1805	0.434069
13.1891	1.72456	13.1918	0.373439	13.1936	1.06007	13.1905	1.37509										13.1896	0.033872					13.1955	0.272					13.1887	0.434881
13.1973	1.74887	13.2	0.359751	13.2018	1.14003	13.1987	1.40082										13.1977	0.032538					13.2037	0.265827					13.1968	0.432371
13.2055	1.76578	13.2082	0.346143	13.21	1.21889	13.2068	1.431										13.2059	0.0313					13.2118	0.260114					13.205	0.426799
13.2137	1.77478	13.2164	0.332809	13.2182	1.29554	13.215	1.46591										13.2141	0.030146					13.22	0.254838					13.2132	0.41851
13.2219	1.77555	13.2246	0.319904	13.2264	1.36894	13.2232	1.50543										13.2223	0.029063					13.2282	0.249966					13.2214	0.407912
13.2301	1.76799	13.2328	0.307543	13.2346	1.43811	13.2314	1.54904										13.2305	0.028039					13.2364	0.245459					13.2296	0.395443
13.2383	1.75222	13.241	0.295804	13.2428	1.50215	13.2396	1.59577										13.2387	0.027062					13.2446	0.241271					13.2378	0.381555
13.2464	1.72857	13.2492	0.284731	13.251	1.56019	13.2478	1.64428										13.2469	0.026125					13.2528	0.237356					13.246	0.366684
13.2546	1.69758	13.2574	0.274341	13.2592	1.61144	13.256	1.69289										13.2551	0.025224					13.261	0.233669					13.2542	0.351237
13.2628	1.65996	13.2655	0.264632	13.2674	1.65515	13.2642	1.73967										13.2633	0.024361					13.2692	0.230168					13.2624	0.335574
13.271	1.61658	13.2737	0.255587	13.2756	1.69064	13.2724	1.78262										13.2715	0.02354					13.2774	0.22681					13.2706	0.320005
13.2792	1.56838	13.2819	0.247181	13.2837	1.71733	13.2805	1.81976										13.2797	0.022773					13.2856	0.223559					13.2788	0.304784
13.2874	1.51636	13.2901	0.239381	13.2919	1.73474	13.2887	1.84925										13.2878	0.022072					13.2937	0.220385					13.2869	0.290112
13.2956	1.46154	13.2983	0.232152	13.3001	1.74254	13.2969	1.8696										13.296	0.021454					13.3019	0.217257					13.2951	0.276139
13.3038	1.40491	13.3065	0.225455	13.3083	1.74056	13.3051	1.87969										13.3042	0.020938					13.3101	0.214152					13.3033	0.26297
13.312	1.34743	13.3147	0.219246	13.3165	1.72883	13.3133	1.87884										13.3124	0.020544					13.3183	0.211048					13.3115	0.250665
13.3201	1.28996	13.3229	0.213481	13.3247	1.70763	13.3215	1.8669										13.3206	0.020291					13.3265	0.207925					13.3197	0.239252
13.3283	1.23327	13.3311	0.208113	13.3329	1.67748	13.3297	1.84416										13.3288	0.020197					13.3347	0.204771					13.3279	0.228721
13.3365	1.17802	13.3392	0.203095	13.3411	1.63909	13.3379	1.81137										13.337	0.020278					13.3429	0.20158					13.3361	0.219036
13.3447	1.12474	13.3474	0.198383	13.3492	1.59343	13.3461	1.76962										13.3452	0.020548					13.3511	0.198354					13.3443	0.210142
13.3529	1.07385	13.3556	0.193938	13.3574	1.54161	13.3543	1.72027										13.3534	0.021015					13.3593	0.195107					13.3525	0.201965
13.3611	1.02567	13.3638	0.189726	13.3656	1.48487	13.3625	1.66485										13.3615	0.021686					13.3674	0.191857					13.3606	0.194423
13.3693	0.980386	13.372	0.185719	13.3738	1.42448	13.3706	1.60497										13.3697	0.022558					13.3756	0.188631					13.3688	0.187431
13.3775	0.938091	13.3802	0.181895	13.382	1.36172	13.3788	1.54224										13.3779	0.023622					13.3838	0.185458					13.377	0.180905
13.3857	0.898798	13.3884	0.17824	13.3902	1.29783	13.387	1.47817										13.3861	0.024864					13.392	0.182368					13.3852	0.17477
13.3939	0.862438	13.3966	0.174743	13.3984	1.23394	13.3952	1.41414										13.3943	0.02626					13.4002	0.179385					13.3934	0.168959
13.402	0.828878	13.4048	0.171394	13.4066	1.17102	13.4034	1.35131										13.4025	0.02778					13.4084	0.176532					13.4016	0.163419
13.4102	0.797935	13.413	0.168184	13.4148	1.10992	13.4116	1.29066										13.4107	0.029386					13.4166	0.173818					13.4098	0.158103
13.4184	0.769383	13.4212	0.165102	13.423	1.0513	13.4198	1.2329										13.4189	0.031037					13.4248	0.171251					13.418	0.15298
13.4266	0.742964	13.4293	0.162136	13.4312	0.995683	13.428	1.17851										13.4271	0.032689					13.433	0.168826					13.4262	0.148023
13.4348	0.7184	13.4375	0.159272	13.4393	0.943401	13.4362	1.12776										13.4352	0.034299					13.4412	0.166537					13.4344	0.143212
13.443	0.695414	13.4457	0.156495	13.4475	0.894668	13.4444	1.0807										13.4434	0.035824					13.4494	0.164378					13.4425	0.138535
13.4512	0.673737	13.4539	0.153789	13.4557	0.849573	13.4525	1.03723										13.4516	0.037229					13.4575	0.16234					13.4507	0.133982
13.4594	0.653132	13.4621	0.151138	13.4639	0.808096	13.4607	0.997098										13.4598	0.038484					13.4657	0.160415					13.4589	0.129547
13.4676	0.6334	13.4703	0.14853	13.4721	0.770144	13.4689	0.959989										13.468	0.039566					13.4739	0.1586					13.4671	0.125227
13.4757	0.61439	13.4785	0.145951	13.4803	0.735574	13.4771	0.925537										13.4762	0.040463					13.4821	0.156887					13.4753	0.121025
13.4839	0.596	13.4867	0.143394	13.4885	0.704195	13.4853	0.893366										13.4844	0.041169					13.4903	0.155271					13.4835	0.116945
13.4921	0.578178	13.4948	0.140849	13.4967	0.675789	13.4935	0.863115										13.4926	0.041687					13.4985	0.153739					13.4917	0.112998
13.5003	0.560912	13.503	0.138311	13.5049	0.650115	13.5017	0.834458										13.5008	0.042027					13.5067	0.152274					13.4999	0.109194
13.5085	0.544226	13.5112	0.13577	13.513	0.62691	13.5099	0.807116										13.509	0.042202					13.5149	0.150849					13.5081	0.105545
13.5167	0.528161	13.5194	0.133217	13.5212	0.60589	13.5181	0.780849										13.5172	0.042231					13.5231	0.149431					13.5162	0.102065
13.5249	0.512763	13.5276	0.130644	13.5294	0.586757	13.5262	0.755468										13.5253	0.042135					13.5312	0.147982					13.5244	0.09876
13.5331	0.498077	13.5358	0.128035	13.5376	0.569193	13.5344	0.730831										13.5335	0.041934					13.5394	0.146457					13.5326	0.095637
13.5413	0.484131	13.544	0.125378	13.5458	0.55287	13.5426	0.706833										13.5417	0.04165					13.5476	0.14481					13.5408	0.092692
13.5495	0.470933	13.5522	0.122662	13.554	0.537458	13.5508	0.683402										13.5499	0.0413					13.5558	0.142998					13.549	0.08992
13.5577	0.458467	13.5604	0.119881	13.5622	0.522637	13.559	0.660493										13.5581	0.040903					13.564	0.140983					13.5572	0.087309
13.5658	0.446693	13.5686	0.117033	13.5704	0.508119	13.5672	0.638092										13.5663	0.040468					13.5722	0.138736					13.5654	0.084843
13.574	0.435553	13.5768	0.114131	13.5786	0.493655	13.5754	0.616207										13.5745	0.040007					13.5804	0.136242					13.5736	0.082503
13.5822	0.424982	13.5849	0.111197	13.5868	0.479055	13.5836	0.594874										13.5827	0.039524					13.5886	0.133501					13.5818	0.08027
13.5904	0.414904	13.5931	0.108266	13.595	0.464201	13.5918	0.574151										13.5909	0.039022					13.5968	0.130532					13.59	0.078124
13.5986	0.405248	13.6013	0.105382	13.6031	0.449044	13.5999	0.554115										13.5991	0.038501					13.605	0.127368					13.5982	0.076048
13.6068	0.39595	13.6095	0.102594	13.6113	0.433608	13.6081	0.534849										13.6072	0.037962					13.6131	0.124059					13.6063	0.074025
13.615	0.386953	13.6177	0.099953	13.6195	0.417979	13.6163	0.516455										13.6154	0.037404					13.6213	0.120665					13.6145	0.072044
13.6232	0.378222	13.6259	0.097503	13.6277	0.402294	13.6245	0.499034										13.6236	0.036828					13.6295	0.117249					13.6227	0.070093
13.6314	0.369733	13.6341	0.095278	13.6359	0.386726	13.6327	0.482677										13.6318	0.036236					13.6377	0.113882					13.6309	0.068164
13.6395	0.361482	13.6423	0.093298	13.6441	0.371466	13.6409	0.467462										13.64	0.035633					13.6459	0.110626					13.6391	0.066253
13.6477	0.353472	13.6505	0.091566	13.6523	0.356713	13.6491	0.453441										13.6482	0.035024					13.6541	0.107541					13.6473	0.064356
13.6559	0.345718	13.6586	0.090069	13.6605	0.342652	13.6573	0.440636										13.6564	0.034419					13.6623	0.104673					13.6555	0.062476
13.6641	0.33823	13.6668	0.088781	13.6687	0.329446	13.6655	0.42904										13.6646	0.033824					13.6705	0.102054					13.6637	0.060616
13.6723	0.331029	13.675	0.087662	13.6768	0.317222	13.6737	0.418612										13.6728	0.033247					13.6787	0.0997					13.6719	0.058784
13.6805	0.324127	13.6832	0.08667	13.685	0.306061	13.6819	0.409283										13.6809	0.032695					13.6868	0.097612					13.68	0.056993
13.6887	0.317529	13.6914	0.085758	13.6932	0.295996	13.69	0.40096										13.6891	0.032172					13.695	0.095779					13.6882	0.055257
13.6969	0.311229	13.6996	0.084887	13.7014	0.287011	13.6982	0.393533										13.6973	0.031678					13.7032	0.094173					13.6964	0.053593
13.7051	0.305211	13.7078	0.084023	13.7096	0.279037	13.7064	0.386883										13.7055	0.031213					13.7114	0.092758					13.7046	0.052015
13.7133	0.299443	13.716	0.083146	13.7178	0.271964	13.7146	0.380886										13.7137	0.030773					13.7196	0.091486					13.7128	0.050539
13.7215	0.293889	13.7242	0.082247	13.726	0.265648	13.7228	0.37542										13.7219	0.030353					13.7278	0.090311					13.721	0.049176
13.7296	0.288508	13.7324	0.081332	13.7342	0.259918	13.731	0.37036										13.7301	0.029946					13.736	0.089192					13.7292	0.04793
13.7378	0.283263	13.7406	0.080417	13.7424	0.254598	13.7392	0.36559										13.7383	0.029547					13.7442	0.088091					13.7374	0.046801
13.746	0.278124	13.7487	0.079527	13.7506	0.249514	13.7474	0.360993										13.7465	0.029154					13.7524	0.086982					13.7456	0.045784
13.7542	0.273071	13.7569	0.078694	13.7587	0.244508	13.7556	0.356456										13.7547	0.028764					13.7606	0.085848					13.7538	0.044866
13.7624	0.268103	13.7651	0.077949	13.7669	0.239456	13.7637	0.351867										13.7629	0.028378					13.7688	0.084685					13.762	0.044035
13.7706	0.263238	13.7733	0.07732	13.7751	0.234269	13.7719	0.347118										13.771	0.027998					13.7769	0.083497					13.7701	0.043273
13.7788	0.258508	13.7815	0.076828	13.7833	0.228897	13.7801	0.342111										13.7792	0.027629					13.7851	0.082298					13.7783	0.042564
13.787	0.253956	13.7897	0.07648	13.7915	0.223327	13.7883	0.336781										13.7874	0.027273					13.7933	0.081104					13.7865	0.041896
13.7951	0.249638	13.7979	0.07627	13.7997	0.217587	13.7965	0.331087										13.7956	0.026936					13.8015	0.079932					13.7947	0.041259
13.8033	0.245609	13.8061	0.076178	13.8079	0.211736	13.8047	0.325026										13.8038	0.026618					13.8097	0.078797					13.8029	0.040647
13.8115	0.241923	13.8143	0.076173	13.8161	0.205859	13.8129	0.318628										13.812	0.026321					13.8179	0.077709					13.8111	0.040057
13.8197	0.238623	13.8224	0.076213	13.8243	0.200051	13.8211	0.31196										13.8202	0.026042					13.8261	0.076676					13.8193	0.039489
13.8279	0.235733	13.8306	0.076255	13.8324	0.194415	13.8293	0.30512										13.8284	0.025778					13.8343	0.075702					13.8275	0.038943
13.8361	0.233258	13.8388	0.076252	13.8406	0.189042	13.8375	0.298211										13.8366	0.025524					13.8425	0.074785					13.8356	0.038418
13.8443	0.231177	13.847	0.076164	13.8488	0.184017	13.8456	0.291349										13.8447	0.025276					13.8506	0.073922					13.8438	0.037913
13.8525	0.229441	13.8552	0.07596	13.857	0.179397	13.8538	0.284636										13.8529	0.025029					13.8588	0.073107					13.852	0.037422
13.8607	0.227982	13.8634	0.075619	13.8652	0.175212	13.862	0.278142										13.8611	0.024778					13.867	0.072336					13.8602	0.03694
13.8689	0.226721	13.8716	0.075132	13.8734	0.171462	13.8702	0.271916										13.8693	0.024522					13.8752	0.071605					13.8684	0.036459
13.8771	0.225566	13.8798	0.074501	13.8816	0.168118	13.8784	0.265944										13.8775	0.024258					13.8834	0.070912					13.8766	0.035968
13.8852	0.224436	13.888	0.073739	13.8898	0.165131	13.8866	0.260205										13.8857	0.023986					13.8916	0.070256					13.8848	0.035461
13.8934	0.223266	13.8962	0.072863	13.898	0.162437	13.8948	0.254661										13.8939	0.023708					13.8998	0.069636					13.893	0.034931
13.9016	0.222014	13.9043	0.071892	13.9062	0.159976	13.903	0.249268										13.9021	0.023427					13.908	0.06905					13.9012	0.034374
13.9098	0.220658	13.9125	0.070848	13.9144	0.157694	13.9112	0.243997										13.9103	0.023143					13.9162	0.068492					13.9094	0.033787
13.918	0.219203	13.9207	0.069748	13.9225	0.15556	13.9194	0.238845										13.9184	0.022859					13.9244	0.067956					13.9176	0.033171
13.9262	0.217664	13.9289	0.068611	13.9307	0.153563	13.9276	0.233839										13.9266	0.022579					13.9326	0.06743					13.9257	0.03253
13.9344	0.216073	13.9371	0.06745	13.9389	0.151727	13.9357	0.229041										13.9348	0.022303					13.9407	0.066901					13.9339	0.031872
13.9426	0.214469	13.9453	0.066274	13.9471	0.150097	13.9439	0.224533										13.943	0.022036					13.9489	0.066356					13.9421	0.031206
13.9508	0.212886	13.9535	0.065094	13.9553	0.148737	13.9521	0.220411										13.9512	0.021779					13.9571	0.065783					13.9503	0.030547
13.9589	0.211351	13.9617	0.063917	13.9635	0.147722	13.9603	0.216772										13.9594	0.021538					13.9653	0.065174					13.9585	0.029908
13.9671	0.209883	13.9699	0.062752	13.9717	0.147122	13.9685	0.213694										13.9676	0.021314					13.9735	0.064527					13.9667	0.029306
13.9753	0.208485	13.978	0.061607	13.9799	0.146986	13.9767	0.211233										13.9758	0.021109					13.9817	0.063848					13.9749	0.028758
13.9835	0.207157	13.9862	0.060492	13.9881	0.147336	13.9849	0.20941										13.984	0.020928					13.9899	0.063151					13.9831	0.028277
13.9917	0.205888	13.9944	0.059417	13.9962	0.148153	13.9931	0.208195										13.9922	0.020767					13.9981	0.062452					13.9913	0.027876
13.9999	0.204656	14.0026	0.058393	14.0044	0.149393	14.0013	0.207546										14.0003	0.020627					14.0062	0.061774					13.9994	0.027561
14.0081	0.203433	14.0108	0.057427	14.0126	0.150975	14.0094	0.207379										14.0085	0.020503					14.0144	0.061138					14.0076	0.027334
14.0163	0.202187	14.019	0.056529	14.0208	0.152794	14.0176	0.207593										14.0167	0.020392					14.0226	0.060565					14.0158	0.027191
14.0245	0.200881	14.0272	0.055703	14.029	0.154727	14.0258	0.208073										14.0249	0.020289					14.0308	0.060074					14.024	0.027121
14.0327	0.199479	14.0354	0.054945	14.0372	0.156648	14.034	0.208694										14.0331	0.020189					14.039	0.059679					14.0322	0.027108
14.0409	0.197951	14.0436	0.054256	14.0454	0.158437	14.0422	0.209335										14.0413	0.020089					14.0472	0.059397					14.0404	0.027134
14.049	0.196268	14.0518	0.053628	14.0536	0.159978	14.0504	0.209895										14.0495	0.019987					14.0554	0.059241					14.0486	0.027178
14.0572	0.194421	14.06	0.053053	14.0618	0.161181	14.0586	0.210278										14.0577	0.019882					14.0636	0.059226					14.0568	0.02722
14.0654	0.192414	14.0681	0.052514	14.07	0.161974	14.0668	0.210403										14.0659	0.019777					14.0718	0.059367					14.065	0.027241
14.0736	0.190276	14.0763	0.051996	14.0782	0.16231	14.075	0.210207										14.0741	0.019675					14.08	0.05968					14.0732	0.027228
14.0818	0.188061	14.0845	0.051482	14.0863	0.162165	14.0831	0.209643										14.0823	0.019582					14.0882	0.060178					14.0814	0.027175
14.09	0.185838	14.0927	0.05095	14.0945	0.161535	14.0913	0.208698										14.0904	0.019503					14.0963	0.060869					14.0895	0.027081
14.0982	0.18369	14.1009	0.050382	14.1027	0.16044	14.0995	0.207378										14.0986	0.019439					14.1045	0.061753					14.0977	0.026956
14.1064	0.181698	14.1091	0.04976	14.1109	0.15892	14.1077	0.205712										14.1068	0.019392					14.1127	0.062823					14.1059	0.026807
14.1146	0.179934	14.1173	0.04907	14.1191	0.157028	14.1159	0.203768										14.115	0.019361					14.1209	0.064061					14.1141	0.026644
14.1227	0.178449	14.1255	0.048298	14.1273	0.154823	14.1241	0.201627										14.1232	0.019339					14.1291	0.065437					14.1223	0.026476
14.1309	0.17726	14.1337	0.047437	14.1355	0.152364	14.1323	0.199384										14.1314	0.019321					14.1373	0.066913					14.1305	0.02631
14.1391	0.176341	14.1418	0.04648	14.1437	0.149724	14.1405	0.197146										14.1396	0.019298					14.1455	0.068446					14.1387	0.026153
14.1473	0.175643	14.15	0.045433	14.1518	0.146963	14.1487	0.195017										14.1478	0.019263					14.1537	0.069989					14.1469	0.026009
14.1555	0.175086	14.1582	0.044299	14.16	0.144136	14.1569	0.193096										14.156	0.01921					14.1619	0.071498					14.1551	0.025881
14.1637	0.17457	14.1664	0.043091	14.1682	0.14128	14.1651	0.191478										14.1641	0.019135					14.17	0.072937					14.1632	0.02577
14.1719	0.173981	14.1746	0.041827	14.1764	0.138443	14.1732	0.190224										14.1723	0.019038					14.1782	0.074274					14.1714	0.025677
14.1801	0.173212	14.1828	0.04053	14.1846	0.135689	14.1814	0.189378										14.1805	0.01892					14.1864	0.075489					14.1796	0.025603
14.1883	0.172172	14.191	0.039234	14.1928	0.133066	14.1896	0.18897										14.1887	0.018788					14.1946	0.07657					14.1878	0.025554
14.1965	0.1708	14.1992	0.037971	14.201	0.130625	14.1978	0.189004										14.1969	0.018647					14.2028	0.077515					14.196	0.02553
14.2046	0.169064	14.2074	0.036784	14.2092	0.128416	14.206	0.189482										14.2051	0.018506					14.211	0.078321					14.2042	0.025531
14.2128	0.166975	14.2156	0.035712	14.2174	0.12649	14.2142	0.190391										14.2133	0.018371					14.2192	0.078995					14.2124	0.02556
14.221	0.164572	14.2237	0.034797	14.2256	0.124884	14.2224	0.191712										14.2215	0.018248					14.2274	0.079545					14.2206	0.025613
14.2292	0.161932	14.2319	0.034078	14.2338	0.123618	14.2306	0.193417										14.2297	0.018139					14.2356	0.079978					14.2288	0.025685
14.2374	0.159137	14.2401	0.033591	14.2419	0.122717	14.2388	0.195471										14.2378	0.018044					14.2438	0.080306					14.237	0.025772
14.2456	0.156286	14.2483	0.03336	14.2501	0.122182	14.247	0.197833										14.246	0.017962					14.252	0.080537					14.2451	0.025863
14.2538	0.153482	14.2565	0.033396	14.2583	0.121986	14.2551	0.200452										14.2542	0.017887					14.2601	0.080681					14.2533	0.025948
14.262	0.150816	14.2647	0.033699	14.2665	0.122075	14.2633	0.203271										14.2624	0.017816					14.2683	0.080741					14.2615	0.026013
14.2702	0.148372	14.2729	0.034251	14.2747	0.122383	14.2715	0.206204										14.2706	0.017744					14.2765	0.080719					14.2697	0.026044
14.2783	0.146209	14.2811	0.035026	14.2829	0.122821	14.2797	0.209145										14.2788	0.017665					14.2847	0.080615					14.2779	0.026026
14.2865	0.144367	14.2893	0.035982	14.2911	0.123295	14.2879	0.211974										14.287	0.017578					14.2929	0.080419					14.2861	0.025949
14.2947	0.142863	14.2974	0.037072	14.2993	0.123716	14.2961	0.214556										14.2952	0.017484					14.3011	0.080122					14.2943	0.025809
14.3029	0.141691	14.3056	0.038246	14.3075	0.124024	14.3043	0.21675										14.3034	0.017385					14.3093	0.079711					14.3025	0.025602
14.3111	0.140805	14.3138	0.039454	14.3156	0.124181	14.3125	0.21844										14.3116	0.017287					14.3175	0.079172					14.3107	0.025329
14.3193	0.140133	14.322	0.040654	14.3238	0.124172	14.3207	0.219525										14.3198	0.017197					14.3257	0.078494					14.3188	0.024995
14.3275	0.139588	14.3302	0.041815	14.332	0.124018	14.3288	0.219929										14.3279	0.017123					14.3338	0.077669					14.327	0.024608
14.3357	0.139072	14.3384	0.042916	14.3402	0.123738	14.337	0.219615										14.3361	0.017071					14.342	0.076694					14.3352	0.024181
14.3439	0.138485	14.3466	0.043952	14.3484	0.123366	14.3452	0.218577										14.3443	0.017046					14.3502	0.075572					14.3434	0.023724
14.3521	0.13774	14.3548	0.044928	14.3566	0.12292	14.3534	0.216841										14.3525	0.017051					14.3584	0.07431					14.3516	0.023251
14.3603	0.136765	14.363	0.045859	14.3648	0.122419	14.3616	0.214466										14.3607	0.017084					14.3666	0.072921					14.3598	0.022772
14.3684	0.135511	14.3712	0.046764	14.373	0.121872	14.3698	0.211534										14.3689	0.017142					14.3748	0.071419					14.368	0.022297
14.3766	0.133949	14.3794	0.047664	14.3812	0.121283	14.378	0.208143										14.3771	0.017215					14.383	0.069819					14.3762	0.021834
14.3848	0.132095	14.3875	0.048574	14.3894	0.120653	14.3862	0.204386										14.3853	0.017294					14.3912	0.068134					14.3844	0.021389
14.393	0.129983	14.3957	0.049505	14.3976	0.119978	14.3944	0.20036										14.3935	0.017367					14.3994	0.06637					14.3926	0.020966
14.4012	0.127675	14.4039	0.050456	14.4057	0.119255	14.4025	0.196161										14.4017	0.017424					14.4076	0.064536					14.4008	0.020565
14.4094	0.125248	14.4121	0.051415	14.4139	0.118488	14.4107	0.191876										14.4098	0.017456					14.4157	0.062633					14.4089	0.020189
14.4176	0.122791	14.4203	0.052359	14.4221	0.117686	14.4189	0.187588										14.418	0.017453					14.4239	0.060663					14.4171	0.019837
14.4258	0.120419	14.4285	0.053263	14.4303	0.116862	14.4271	0.183387										14.4262	0.017414					14.4321	0.058627					14.4253	0.019512
14.434	0.11824	14.4367	0.054097	14.4385	0.116029	14.4353	0.17936										14.4344	0.017339					14.4403	0.056526					14.4335	0.019215
14.4421	0.116365	14.4449	0.054838	14.4467	0.115193	14.4435	0.175588										14.4426	0.01723					14.4485	0.054372					14.4417	0.01895
14.4503	0.114885	14.4531	0.055465	14.4549	0.114364	14.4517	0.172133										14.4508	0.017097					14.4567	0.052183					14.4499	0.018722
14.4585	0.113888	14.4612	0.055971	14.4631	0.113548	14.4599	0.169063										14.459	0.016952					14.4649	0.049986					14.4581	0.018536
14.4667	0.113431	14.4694	0.056358	14.4713	0.112751	14.4681	0.166424										14.4672	0.016807					14.4731	0.047821					14.4663	0.0184
14.4749	0.113552	14.4776	0.05664	14.4794	0.111982	14.4763	0.164227										14.4754	0.016682					14.4813	0.045736					14.4745	0.018317
14.4831	0.114248	14.4858	0.056836	14.4876	0.111258	14.4845	0.162455										14.4835	0.016593					14.4894	0.043785					14.4826	0.01829
14.4913	0.115492	14.494	0.056968	14.4958	0.110603	14.4926	0.161054										14.4917	0.016558					14.4976	0.042029					14.4908	0.01832
14.4995	0.117223	14.5022	0.057059	14.504	0.110052	14.5008	0.15994										14.4999	0.016593					14.5058	0.04052					14.499	0.018402
14.5077	0.119353	14.5104	0.057124	14.5122	0.109645	14.509	0.159004										14.5081	0.016707					14.514	0.039306					14.5072	0.018529
14.5159	0.121776	14.5186	0.057176	14.5204	0.109422	14.5172	0.158128										14.5163	0.016907					14.5222	0.038418					14.5154	0.018691
14.5241	0.124369	14.5268	0.057217	14.5286	0.109421	14.5254	0.15719										14.5245	0.01719					14.5304	0.037869					14.5236	0.018876
14.5322	0.127008	14.535	0.057248	14.5368	0.109669	14.5336	0.15608										14.5327	0.017547					14.5386	0.037652					14.5318	0.019072
14.5404	0.129571	14.5432	0.057261	14.545	0.110172	14.5418	0.154713										14.5409	0.017963					14.5468	0.037741					14.54	0.019266
14.5486	0.131948	14.5513	0.057254	14.5532	0.110913	14.55	0.153038										14.5491	0.018416					14.555	0.038093					14.5482	0.019447
14.5568	0.134052	14.5595	0.057222	14.5613	0.111859	14.5582	0.151035										14.5572	0.018879					14.5632	0.038651					14.5564	0.01961
14.565	0.13582	14.5677	0.057167	14.5695	0.112959	14.5663	0.148723										14.5654	0.019326					14.5714	0.039349					14.5645	0.019751
14.5732	0.137221	14.5759	0.057094	14.5777	0.114157	14.5745	0.146147										14.5736	0.019732					14.5795	0.04012					14.5727	0.019871
14.5814	0.138263	14.5841	0.05701	14.5859	0.11539	14.5827	0.143374										14.5818	0.020077					14.5877	0.040895					14.5809	0.019974
14.5896	0.138984	14.5923	0.056926	14.5941	0.116602	14.5909	0.140487										14.59	0.020346					14.5959	0.041613					14.5891	0.020067
14.5977	0.139456	14.6005	0.056846	14.6023	0.117744	14.5991	0.137571										14.5982	0.020532					14.6041	0.04222					14.5973	0.02016
14.6059	0.139771	14.6087	0.056773	14.6105	0.118776	14.6073	0.134703										14.6064	0.020633					14.6123	0.042672					14.6055	0.020261
14.6141	0.140047	14.6168	0.056705	14.6187	0.119671	14.6155	0.131945										14.6146	0.020656					14.6205	0.042929					14.6137	0.020379
14.6223	0.140411	14.625	0.056634	14.6269	0.120408	14.6237	0.129344										14.6228	0.02061					14.6287	0.042966					14.6219	0.020518
14.6305	0.140995	14.6332	0.056544	14.635	0.120973	14.6319	0.126932										14.631	0.020508					14.6369	0.042763					14.6301	0.020684
14.6387	0.14193	14.6414	0.056413	14.6432	0.121347	14.6401	0.124723										14.6392	0.020364					14.6451	0.042312					14.6382	0.020878
14.6469	0.143337	14.6496	0.056218	14.6514	0.121506	14.6483	0.122731										14.6473	0.020191					14.6532	0.041617					14.6464	0.021098
14.6551	0.145333	14.6578	0.05593	14.6596	0.121421	14.6564	0.120965										14.6555	0.020002					14.6614	0.040689					14.6546	0.021341
14.6633	0.148034	14.666	0.055523	14.6678	0.121063	14.6646	0.119437										14.6637	0.019807					14.6696	0.039548					14.6628	0.021601
14.6715	0.151561	14.6742	0.054975	14.676	0.120404	14.6728	0.118164										14.6719	0.019613					14.6778	0.038225					14.671	0.02187
14.6797	0.156053	14.6824	0.054265	14.6842	0.119424	14.681	0.117161										14.6801	0.019427					14.686	0.03676					14.6792	0.022139
14.6878	0.161682	14.6906	0.053379	14.6924	0.118119	14.6892	0.11645										14.6883	0.019253					14.6942	0.035196					14.6874	0.0224
14.696	0.168665	14.6988	0.052312	14.7006	0.116505	14.6974	0.116048										14.6965	0.019093					14.7024	0.03358					14.6956	0.022642
14.7042	0.177288	14.7069	0.051066	14.7088	0.114623	14.7056	0.115964										14.7047	0.018949					14.7106	0.031959					14.7038	0.022855
14.7124	0.187907	14.7151	0.04965	14.717	0.11254	14.7138	0.1162										14.7129	0.018823					14.7188	0.030379					14.712	0.02303
14.7206	0.200952	14.7233	0.048088	14.7251	0.110345	14.722	0.116749										14.721	0.018714					14.727	0.028883					14.7202	0.02316
14.7288	0.216928	14.7315	0.046412	14.7333	0.108147	14.7301	0.117593										14.7292	0.01862					14.7351	0.02751					14.7283	0.023238
14.737	0.236374	14.7397	0.04466	14.7415	0.10606	14.7383	0.118711										14.7374	0.018537					14.7433	0.026291					14.7365	0.023261
14.7452	0.259832	14.7479	0.042877	14.7497	0.104202	14.7465	0.120081										14.7456	0.01846					14.7515	0.02525					14.7447	0.023229
14.7534	0.287788	14.7561	0.04111	14.7579	0.102676	14.7547	0.12167										14.7538	0.018381					14.7597	0.024401					14.7529	0.023144
14.7615	0.320589	14.7643	0.039405	14.7661	0.10156	14.7629	0.123445										14.762	0.018288					14.7679	0.02375					14.7611	0.023012
14.7697	0.358399	14.7725	0.037801	14.7743	0.100897	14.7711	0.125383										14.7702	0.018173					14.7761	0.023287					14.7693	0.022842
14.7779	0.401111	14.7806	0.036332	14.7825	0.100696	14.7793	0.127449										14.7784	0.018027					14.7843	0.022997					14.7775	0.022646
14.7861	0.448316	14.7888	0.035017	14.7907	0.100933	14.7875	0.1296										14.7866	0.01784					14.7925	0.022853					14.7857	0.022437
14.7943	0.499273	14.797	0.033866	14.7988	0.101549	14.7957	0.131779										14.7948	0.01761					14.8007	0.022822					14.7939	0.022228
14.8025	0.552939	14.8052	0.032874	14.807	0.102463	14.8039	0.133927										14.8029	0.017333					14.8088	0.022867					14.802	0.022033
14.8107	0.608024	14.8134	0.032026	14.8152	0.103578	14.812	0.135984										14.8111	0.017013					14.817	0.02295					14.8102	0.021865
14.8189	0.663077	14.8216	0.0313	14.8234	0.104792	14.8202	0.137892										14.8193	0.016657					14.8252	0.023035					14.8184	0.021734
14.8271	0.716599	14.8298	0.030666	14.8316	0.106009	14.8284	0.139606										14.8275	0.016273					14.8334	0.023095					14.8266	0.021647
14.8353	0.767153	14.838	0.030091	14.8398	0.107151	14.8366	0.141093										14.8357	0.015873					14.8416	0.023108					14.8348	0.02161
14.8435	0.813476	14.8462	0.029547	14.848	0.108153	14.8448	0.142338										14.8439	0.015467					14.8498	0.023062					14.843	0.021624
14.8516	0.854558	14.8544	0.029008	14.8562	0.108974	14.853	0.143346										14.8521	0.015066					14.858	0.022952					14.8512	0.02169
14.8598	0.889687	14.8626	0.028453	14.8644	0.109595	14.8612	0.144133										14.8603	0.014681					14.8662	0.022781					14.8594	0.021804
14.868	0.918457	14.8707	0.02787	14.8726	0.110009	14.8694	0.144732										14.8685	0.014318					14.8744	0.022555					14.8676	0.02196
14.8762	0.940755	14.8789	0.02725	14.8807	0.110223	14.8776	0.145179										14.8767	0.013987					14.8826	0.022285					14.8758	0.022153
14.8844	0.956703	14.8871	0.026597	14.8889	0.110246	14.8857	0.145509										14.8849	0.01369					14.8908	0.021982					14.884	0.022376
14.8926	0.966603	14.8953	0.025921	14.8971	0.11009	14.8939	0.14575										14.893	0.013433					14.8989	0.021657					14.8921	0.022623
14.9008	0.970877	14.9035	0.025236	14.9053	0.10976	14.9021	0.14592										14.9012	0.013218					14.9071	0.021324					14.9003	0.022889
14.909	0.970019	14.9117	0.024563	14.9135	0.10926	14.9103	0.146025										14.9094	0.013048					14.9153	0.020995					14.9085	0.023172
14.9172	0.96455	14.9199	0.023925	14.9217	0.108592	14.9185	0.146058										14.9176	0.012926					14.9235	0.020683					14.9167	0.023469
14.9253	0.954996	14.9281	0.023346	14.9299	0.107759	14.9267	0.146008										14.9258	0.012854					14.9317	0.020402					14.9249	0.023779
14.9335	0.941868	14.9363	0.02285	14.9381	0.106763	14.9349	0.145855										14.934	0.012834					14.9399	0.020163					14.9331	0.024099
14.9417	0.925663	14.9444	0.022459	14.9463	0.105613	14.9431	0.145574										14.9422	0.012865					14.9481	0.01998					14.9413	0.024424
14.9499	0.906853	14.9526	0.022189	14.9544	0.104325	14.9513	0.145138										14.9504	0.012944					14.9563	0.019863					14.9495	0.024747
14.9581	0.88589	14.9608	0.022048	14.9626	0.102925	14.9595	0.14452										14.9586	0.013066					14.9645	0.01982					14.9576	0.025056
14.9663	0.863193	14.969	0.022039	14.9708	0.101445	14.9677	0.143698										14.9667	0.013224					14.9726	0.019851					14.9658	0.025337
14.9745	0.839157	14.9772	0.022154	14.979	0.099928	14.9758	0.142649										14.9749	0.013405					14.9808	0.019951					14.974	0.025574
14.9827	0.814147	14.9854	0.022381	14.9872	0.098431	14.984	0.141354										14.9831	0.013597					14.989	0.020107					14.9822	0.025752
14.9909	0.78849	14.9936	0.022699	14.9954	0.097015	14.9922	0.139792										14.9913	0.013786					14.9972	0.020295					14.9904	0.025857
14.9991	0.762484	15.0018	0.023087	15.0036	0.09574	15.0004	0.137945										14.9995	0.013957					15.0054	0.020485					14.9986	0.02588
15.0072	0.736391	15.01	0.02352	15.0118	0.094668	15.0086	0.135793										15.0077	0.014097					15.0136	0.020643					15.0068	0.025818
15.0154	0.710439	15.0182	0.023974	15.02	0.093842	15.0168	0.133331										15.0159	0.014194					15.0218	0.020731					15.015	0.025672
15.0236	0.68482	15.0263	0.024426	15.0282	0.093292	15.025	0.130552										15.0241	0.014239					15.03	0.020714					15.0232	0.02545
15.0318	0.65969	15.0345	0.024857	15.0364	0.093021	15.0332	0.127464										15.0323	0.014229					15.0382	0.020561					15.0314	0.025163
15.04	0.635165	15.0427	0.025251	15.0445	0.093007	15.0414	0.124087										15.0404	0.01416					15.0464	0.02025					15.0396	0.024826
15.0482	0.611319	15.0509	0.025593	15.0527	0.093202	15.0495	0.120457										15.0486	0.014033					15.0546	0.019771					15.0477	0.024458
15.0564	0.588196	15.0591	0.02587	15.0609	0.093531	15.0577	0.116629										15.0568	0.013855					15.0627	0.019129					15.0559	0.024077
15.0646	0.565804	15.0673	0.026071	15.0691	0.093913	15.0659	0.11267										15.065	0.013631					15.0709	0.01834					15.0641	0.023701
15.0728	0.544132	15.0755	0.026184	15.0773	0.094265	15.0741	0.108654										15.0732	0.01337					15.0791	0.017433					15.0723	0.023346
15.0809	0.523156	15.0837	0.026198	15.0855	0.09451	15.0823	0.10467										15.0814	0.013082					15.0873	0.016452					15.0805	0.023025
15.0891	0.502853	15.0919	0.026103	15.0937	0.094583	15.0905	0.100802										15.0896	0.012777					15.0955	0.015444					15.0887	0.022749
15.0973	0.483215	15.1	0.025889	15.1019	0.094444	15.0987	0.097134										15.0978	0.012465					15.1037	0.01446					15.0969	0.022524
15.1055	0.464247	15.1082	0.025552	15.1101	0.094072	15.1069	0.093732										15.106	0.012156					15.1119	0.013548					15.1051	0.022351
15.1137	0.445974	15.1164	0.025096	15.1182	0.093472	15.1151	0.090645										15.1142	0.011857					15.1201	0.01275					15.1133	0.022229
15.1219	0.428441	15.1246	0.024526	15.1264	0.092669	15.1233	0.087908										15.1224	0.011576					15.1282	0.012099					15.1214	0.022153
15.1301	0.411702	15.1328	0.023856	15.1346	0.091705	15.1314	0.085537										15.1305	0.011318					15.1364	0.011616					15.1296	0.022117
15.1383	0.395813	15.141	0.023106	15.1428	0.090635	15.1396	0.083527										15.1387	0.011086					15.1446	0.011312					15.1378	0.022115
15.1465	0.38082	15.1492	0.022298	15.151	0.08952	15.1478	0.081851										15.1469	0.010881					15.1528	0.011187					15.146	0.022139
15.1547	0.366754	15.1574	0.021462	15.1592	0.088418	15.156	0.080466										15.1551	0.010703					15.161	0.011228					15.1542	0.022186
15.1629	0.353624	15.1656	0.020623	15.1674	0.087379	15.1642	0.07932										15.1633	0.010551					15.1692	0.011412					15.1624	0.022253
15.171	0.341416	15.1738	0.019807	15.1756	0.086439	15.1724	0.078347										15.1715	0.010424					15.1774	0.011711					15.1706	0.022337
15.1792	0.330105	15.182	0.019032	15.1838	0.085616	15.1806	0.077482										15.1797	0.010319					15.1856	0.012091					15.1788	0.022439
15.1874	0.319645	15.1901	0.018313	15.192	0.084911	15.1888	0.076655										15.1879	0.010234					15.1938	0.012519					15.187	0.022559
15.1956	0.309976	15.1983	0.017656	15.2002	0.084307	15.197	0.075812										15.1961	0.01017					15.202	0.012963					15.1952	0.022694
15.2038	0.301033	15.2065	0.017059	15.2083	0.083772	15.2051	0.074918										15.2043	0.010126					15.2102	0.013394					15.2034	0.022842
15.212	0.29274	15.2147	0.016522	15.2165	0.083271	15.2133	0.073953										15.2124	0.010104					15.2183	0.013792					15.2115	0.022995
15.2202	0.285026	15.2229	0.016036	15.2247	0.082771	15.2215	0.072928										15.2206	0.010108					15.2265	0.014141					15.2197	0.023143
15.2284	0.277813	15.2311	0.015596	15.2329	0.082242	15.2297	0.071874										15.2288	0.01014					15.2347	0.014435					15.2279	0.023274
15.2366	0.271023	15.2393	0.0152	15.2411	0.081673	15.2379	0.070844										15.237	0.010203					15.2429	0.014676					15.2361	0.023377
15.2447	0.264565	15.2475	0.014848	15.2493	0.081066	15.2461	0.069905										15.2452	0.010301					15.2511	0.014869					15.2443	0.023438
15.2529	0.258354	15.2557	0.014547	15.2575	0.080438	15.2543	0.069132										15.2534	0.010434					15.2593	0.015023					15.2525	0.023448
15.2611	0.252299	15.2638	0.014307	15.2657	0.079817	15.2625	0.068601										15.2616	0.010602					15.2675	0.015149					15.2607	0.023398
15.2693	0.246317	15.272	0.014149	15.2738	0.079234	15.2707	0.068375										15.2698	0.010801					15.2757	0.015253					15.2689	0.023287
15.2775	0.240333	15.2802	0.014091	15.282	0.078716	15.2789	0.068497										15.278	0.011025					15.2839	0.015341					15.2771	0.023117
15.2857	0.234294	15.2884	0.014152	15.2902	0.078287	15.2871	0.068982										15.2861	0.011263					15.292	0.015412					15.2852	0.022894
15.2939	0.228169	15.2966	0.014346	15.2984	0.077966	15.2952	0.069819										15.2943	0.011508					15.3002	0.01546					15.2934	0.022631
15.3021	0.22195	15.3048	0.01468	15.3066	0.077761	15.3034	0.070966										15.3025	0.011746					15.3084	0.015478					15.3016	0.022339
15.3103	0.215658	15.313	0.015155	15.3148	0.077671	15.3116	0.072354										15.3107	0.011968					15.3166	0.015458					15.3098	0.022035
15.3185	0.209337	15.3212	0.01576	15.323	0.07769	15.3198	0.073903										15.3189	0.012164					15.3248	0.015392					15.318	0.021732
15.3266	0.20304	15.3294	0.016478	15.3312	0.077809	15.328	0.075525										15.3271	0.012331					15.333	0.015281					15.3262	0.021445
15.3348	0.196838	15.3376	0.017285	15.3394	0.078018	15.3362	0.077134										15.3353	0.012466					15.3412	0.015127					15.3344	0.021183
15.343	0.190793	15.3458	0.018154	15.3476	0.078313	15.3444	0.078661										15.3435	0.012573					15.3494	0.014945					15.3426	0.020954
15.3512	0.184961	15.3539	0.019058	15.3558	0.078694	15.3526	0.080053										15.3517	0.012658					15.3576	0.01475					15.3508	0.020758
15.3594	0.179382	15.3621	0.019977	15.3639	0.079155	15.3608	0.081285										15.3598	0.012733					15.3658	0.014566					15.359	0.020594
15.3676	0.174077	15.3703	0.020891	15.3721	0.079701	15.3689	0.08236										15.368	0.01281					15.374	0.014417					15.3671	0.020456
15.3758	0.169047	15.3785	0.021788	15.3803	0.080327	15.3771	0.083297										15.3762	0.012901					15.3821	0.014324					15.3753	0.020333
15.384	0.164273	15.3867	0.022659	15.3885	0.08103	15.3853	0.084134										15.3844	0.013019					15.3903	0.014303					15.3835	0.020215
15.3922	0.159728	15.3949	0.023496	15.3967	0.081799	15.3935	0.084913										15.3926	0.013175					15.3985	0.014357					15.3917	0.02009
15.4003	0.155373	15.4031	0.02429	15.4049	0.082616	15.4017	0.085676										15.4008	0.013373					15.4067	0.01448					15.3999	0.019949
15.4085	0.151171	15.4113	0.025031	15.4131	0.083461	15.4099	0.086454										15.409	0.013615					15.4149	0.014651					15.4081	0.019786
15.4167	0.147088	15.4194	0.025708	15.4213	0.0843	15.4181	0.087266										15.4172	0.013899					15.4231	0.014843					15.4163	0.019598
15.4249	0.143103	15.4276	0.026307	15.4295	0.085101	15.4263	0.088114										15.4254	0.014214					15.4313	0.015019					15.4245	0.019387
15.4331	0.139205	15.4358	0.026813	15.4376	0.085828	15.4345	0.088981										15.4336	0.014548					15.4395	0.01514					15.4327	0.019156
15.4413	0.135402	15.444	0.02721	15.4458	0.086446	15.4427	0.089839										15.4418	0.014886					15.4477	0.015168					15.4408	0.018915
15.4495	0.131722	15.4522	0.027484	15.454	0.086924	15.4509	0.090655										15.4499	0.015208					15.4558	0.01507					15.449	0.018672
15.4577	0.128206	15.4604	0.02762	15.4622	0.087237	15.459	0.091389										15.4581	0.015498					15.464	0.014821					15.4572	0.018436
15.4659	0.12491	15.4686	0.02761	15.4704	0.087369	15.4672	0.092005										15.4663	0.015741					15.4722	0.014408					15.4654	0.018218
15.4741	0.121894	15.4768	0.027446	15.4786	0.08731	15.4754	0.092475										15.4745	0.015925					15.4804	0.013824					15.4736	0.018024
15.4823	0.119219	15.485	0.027128	15.4868	0.087067	15.4836	0.092778										15.4827	0.016044					15.4886	0.013075					15.4818	0.017861
15.4904	0.116937	15.4932	0.026666	15.495	0.086653	15.4918	0.092907										15.4909	0.016095					15.4968	0.012173					15.49	0.017734
15.4986	0.115081	15.5014	0.026074	15.5032	0.086093	15.5	0.092865										15.4991	0.016083					15.505	0.011136					15.4982	0.017644
15.5068	0.113658	15.5095	0.025379	15.5114	0.085418	15.5082	0.09266										15.5073	0.016016					15.5132	0.009987					15.5064	0.01759
15.515	0.112654	15.5177	0.024613	15.5196	0.084663	15.5164	0.092313										15.5155	0.015906					15.5214	0.008753					15.5146	0.017571
15.5232	0.112022	15.5259	0.023819	15.5277	0.083863	15.5245	0.09185										15.5236	0.015763					15.5296	0.00746					15.5228	0.01758
15.5314	0.111696	15.5341	0.023043	15.5359	0.083049	15.5327	0.091297										15.5318	0.015599					15.5377	0.006133					15.5309	0.017613
15.5396	0.111592	15.5423	0.022333	15.5441	0.082241	15.5409	0.090682										15.54	0.015423					15.5459	0.004793					15.5391	0.017663
15.5478	0.11162	15.5505	0.021733	15.5523	0.081456	15.5491	0.090027										15.5482	0.01524					15.5541	0.003464					15.5473	0.01772
15.556	0.111696	15.5587	0.021278	15.5605	0.080699	15.5573	0.089354										15.5564	0.015053					15.5623	0.002166					15.5555	0.017777
15.5641	0.11175	15.5669	0.020993	15.5687	0.07997	15.5655	0.088682										15.5646	0.014862					15.5705	0.000919					15.5637	0.017826
15.5723	0.111731	15.5751	0.020885	15.5769	0.079264	15.5737	0.088027										15.5728	0.014664					15.5787	-0.00026					15.5719	0.017859
15.5805	0.111609	15.5832	0.020946	15.5851	0.07858	15.5819	0.087397										15.581	0.014455					15.5869	-0.00136					15.5801	0.017872
15.5887	0.111373	15.5914	0.021151	15.5933	0.077922	15.5901	0.086792										15.5892	0.014231					15.5951	-0.00235					15.5883	0.01786
15.5969	0.111017	15.5996	0.021461	15.6014	0.077305	15.5983	0.086198										15.5974	0.013986					15.6033	-0.00324					15.5965	0.017824
15.6051	0.110545	15.6078	0.021829	15.6096	0.076753	15.6065	0.085603										15.6055	0.01372					15.6114	-0.004					15.6046	0.017766
15.6133	0.109959	15.616	0.022202	15.6178	0.076299	15.6146	0.08499										15.6137	0.013431					15.6196	-0.00464					15.6128	0.017689
15.6215	0.109256	15.6242	0.022532	15.626	0.075982	15.6228	0.084344										15.6219	0.013119					15.6278	-0.00514					15.621	0.0176
15.6297	0.108428	15.6324	0.022777	15.6342	0.075842	15.631	0.083657										15.6301	0.012786					15.636	-0.00551					15.6292	0.017506
15.6379	0.107463	15.6406	0.022908	15.6424	0.075908	15.6392	0.08293										15.6383	0.012435					15.6442	-0.00575					15.6374	0.017413
15.6461	0.106353	15.6488	0.022911	15.6506	0.076204	15.6474	0.082179										15.6465	0.012067					15.6524	-0.00586					15.6456	0.017327
15.6542	0.1051	15.657	0.022788	15.6588	0.076736	15.6556	0.081433										15.6547	0.011686					15.6606	-0.00585					15.6538	0.017253
15.6624	0.103719	15.6652	0.022556	15.667	0.077493	15.6638	0.080732										15.6629	0.011292					15.6688	-0.00572					15.662	0.017195
15.6706	0.102244	15.6733	0.022241	15.6752	0.078449	15.672	0.080121										15.6711	0.01089					15.677	-0.00546					15.6702	0.017156
15.6788	0.100718	15.6815	0.021879	15.6833	0.079559	15.6802	0.079648										15.6792	0.01048					15.6852	-0.0051					15.6784	0.017137
15.687	0.099195	15.6897	0.021507	15.6915	0.080772	15.6883	0.079354										15.6874	0.010066					15.6934	-0.00463					15.6865	0.017139
15.6952	0.097733	15.6979	0.021158	15.6997	0.08203	15.6965	0.07927										15.6956	0.009651					15.7015	-0.00405					15.6947	0.01716
15.7034	0.096387	15.7061	0.020862	15.7079	0.083282	15.7047	0.079411										15.7038	0.009241					15.7097	-0.00338					15.7029	0.017202
15.7116	0.095204	15.7143	0.020641	15.7161	0.08448	15.7129	0.079776										15.712	0.008842					15.7179	-0.00263					15.7111	0.017264
15.7197	0.094213	15.7225	0.020506	15.7243	0.085596	15.7211	0.080348										15.7202	0.00846					15.7261	-0.00181					15.7193	0.017341
15.7279	0.093442	15.7307	0.020461	15.7325	0.086612	15.7293	0.0811										15.7284	0.008101					15.7343	-0.00095					15.7275	0.01743
15.7361	0.092901	15.7389	0.020502	15.7407	0.087531	15.7375	0.082001										15.7366	0.007773					15.7425	-0.0001					15.7357	0.017524
15.7443	0.092591	15.747	0.020619	15.7489	0.088372	15.7457	0.083013										15.7448	0.00748					15.7507	0.000708					15.7439	0.017615
15.7525	0.092501	15.7552	0.0208	15.757	0.08917	15.7539	0.084106										15.753	0.00723					15.7589	0.001427					15.7521	0.017694
15.7607	0.092615	15.7634	0.021034	15.7652	0.089972	15.7621	0.085256										15.7612	0.007026					15.7671	0.002011					15.7602	0.017751
15.7689	0.092899	15.7716	0.021311	15.7734	0.090831	15.7703	0.08645										15.7693	0.006871					15.7752	0.002425					15.7684	0.017777
15.7771	0.093317	15.7798	0.021624	15.7816	0.091795	15.7784	0.08769										15.7775	0.006767					15.7834	0.002641					15.7766	0.017766
15.7853	0.093815	15.788	0.021968	15.7898	0.092905	15.7866	0.088977										15.7857	0.006713					15.7916	0.002647					15.7848	0.017716
15.7935	0.094334	15.7962	0.022344	15.798	0.094183	15.7948	0.090315										15.7939	0.006707					15.7998	0.002449					15.793	0.017624
15.8017	0.094826	15.8044	0.022754	15.8062	0.095629	15.803	0.09171										15.8021	0.006746					15.808	0.002066					15.8012	0.017493
15.8098	0.095236	15.8126	0.023206	15.8144	0.097219	15.8112	0.093157										15.8103	0.006825					15.8162	0.001532					15.8094	0.017329
15.818	0.095487	15.8208	0.023705	15.8226	0.098907	15.8194	0.094643										15.8185	0.006937					15.8244	0.000891					15.8176	0.017136
15.8262	0.095558	15.8289	0.024258	15.8308	0.100633	15.8276	0.096141										15.8267	0.007073					15.8326	0.000192					15.8258	0.016924
15.8344	0.095444	15.8371	0.024869	15.839	0.102327	15.8358	0.097615										15.8349	0.007224					15.8408	-0.00051					15.834	0.016697
15.8426	0.095143	15.8453	0.025538	15.8471	0.103917	15.844	0.099025										15.843	0.00738					15.849	-0.00118					15.8422	0.016464
15.8508	0.09467	15.8535	0.02626	15.8553	0.10534	15.8521	0.100327										15.8512	0.007531					15.8572	-0.00176					15.8503	0.01623
15.859	0.094056	15.8617	0.027023	15.8635	0.10655	15.8603	0.101479										15.8594	0.007668					15.8653	-0.00221					15.8585	0.016003
15.8672	0.093344	15.8699	0.027806	15.8717	0.107514	15.8685	0.102441										15.8676	0.007784					15.8735	-0.00252					15.8667	0.015788
15.8754	0.092541	15.8781	0.028584	15.8799	0.108224	15.8767	0.103173										15.8758	0.007871					15.8817	-0.00265					15.8749	0.015593
15.8835	0.091679	15.8863	0.029323	15.8881	0.10869	15.8849	0.103641										15.884	0.007927					15.8899	-0.0026					15.8831	0.015427
15.8917	0.090779	15.8945	0.029989	15.8963	0.108934	15.8931	0.103812										15.8922	0.007951					15.8981	-0.00236					15.8913	0.0153
15.8999	0.089861	15.9026	0.030547	15.9045	0.108989	15.9013	0.103662										15.9004	0.007943					15.9063	-0.00195					15.8995	0.015222
15.9081	0.088938	15.9108	0.030966	15.9127	0.108891	15.9095	0.103168										15.9086	0.007906					15.9145	-0.00138					15.9077	0.015203
15.9163	0.088016	15.919	0.031223	15.9208	0.108668	15.9177	0.102311										15.9168	0.007844					15.9227	-0.0007					15.9159	0.015251
15.9245	0.087119	15.9272	0.031302	15.929	0.108338	15.9259	0.101082										15.925	0.007761					15.9308	6.49e-05					15.924	0.015374
15.9327	0.086273	15.9354	0.031198	15.9372	0.107906	15.934	0.099482										15.9331	0.007662					15.939	0.000851					15.9322	0.015575
15.9409	0.08551	15.9436	0.030916	15.9454	0.107363	15.9422	0.097526										15.9413	0.00755					15.9472	0.001606					15.9404	0.015852
15.9491	0.084865	15.9518	0.030468	15.9536	0.106688	15.9504	0.095239										15.9495	0.00743					15.9554	0.002279					15.9486	0.016195
15.9573	0.08438	15.96	0.029872	15.9618	0.105851	15.9586	0.092664										15.9577	0.007303					15.9636	0.002824					15.9568	0.016593
15.9655	0.084083	15.9682	0.029151	15.97	0.104822	15.9668	0.08986										15.9659	0.007174					15.9718	0.003213					15.965	0.017024
15.9736	0.083997	15.9764	0.028326	15.9782	0.103575	15.975	0.08689										15.9741	0.007043					15.98	0.003431					15.9732	0.017465
15.9818	0.084141	15.9846	0.027419	15.9864	0.102096	15.9832	0.083826										15.9823	0.006915					15.9882	0.003487					15.9814	0.017891
15.99	0.084523	15.9927	0.026453	15.9946	0.100389	15.9914	0.080739										15.9905	0.006791					15.9964	0.00341					15.9896	0.018275
15.9982	0.085134	16.0009	0.025447	16.0027	0.098477	15.9996	0.077694										15.9987	0.006677					16.0046	0.003245					15.9978	0.018592
16.0064	0.085949	16.0091	0.024419	16.0109	0.096407	16.0078	0.074751										16.0069	0.006576					16.0128	0.003051					16.0059	0.018824
16.0146	0.086937	16.0173	0.02339	16.0191	0.094239	16.0159	0.071957										16.015	0.006491					16.0209	0.002888					16.0141	0.018959
16.0228	0.088062	16.0255	0.022377	16.0273	0.092041	16.0241	0.069344										16.0232	0.006423					16.0291	0.002822					16.0223	0.01899
16.031	0.089288	16.0337	0.021403	16.0355	0.089891	16.0323	0.066932										16.0314	0.006372					16.0373	0.002909					16.0305	0.018923
16.0392	0.090575	16.0419	0.020494	16.0437	0.08786	16.0405	0.064726										16.0396	0.006337					16.0455	0.003196					16.0387	0.018768
16.0474	0.09188	16.0501	0.019678	16.0519	0.086006	16.0487	0.062713										16.0478	0.006315					16.0537	0.003715					16.0469	0.018543
16.0555	0.093162	16.0583	0.018984	16.0601	0.084383	16.0569	0.060876										16.056	0.006303					16.0619	0.004483					16.0551	0.018267
16.0637	0.094378	16.0664	0.018441	16.0683	0.083022	16.0651	0.059178										16.0642	0.006295					16.0701	0.005502					16.0633	0.017963
16.0719	0.095483	16.0746	0.018075	16.0765	0.081936	16.0733	0.057575										16.0724	0.00629					16.0783	0.006762					16.0715	0.01765
16.0801	0.096434	16.0828	0.017907	16.0846	0.08112	16.0815	0.056031										16.0805	0.006283					16.0865	0.00824					16.0797	0.017347
16.0883	0.097192	16.091	0.017948	16.0928	0.080554	16.0896	0.054509										16.0887	0.006273					16.0947	0.009907					16.0878	0.017069
[truncated: 445 more rows]

## Sheet: Blot Quantification
Figure 1B	Lane 1			Lane 2			Lane 3			Lane 4			Lane 5
	1	1	1	1.3	0.973466	0.908707	0.33212	0.096676	0.117605	1.06762	1.17889	1.23881	0.285939	0	0.059553
Figure 1C/D	uM	WT BTK			C481S				Figure 1E/F	uM	WT BTK			C481S
	5	0.68	0.771657	0.507461	0.21	0.086426	0.064074			5	0.68	0.771657	0.507461	0.21	0.086426	0.064074
	2.5	0.24	0.401295	0.293628	0.21	0.113392	0.056963			2.5	0.24	0.401295	0.293628	0.21	0.113392	0.056963
	1.25	0.2	0.345843	0.145624	0.27	0.202732	0.128938			1.25	0.2	0.345843	0.145624	0.27	0.202732	0.128938
	0.625	0.21	0.318423	0.164828	0.26	0.340817	0.157481			0.625	0.21	0.318423	0.164828	0.26	0.340817	0.157481
	0.3125	0.25	0.36028	0.299743	0.35	0.407878	0.281966			0.3125	0.25	0.36028	0.299743	0.35	0.407878	0.281966
	0.15625	0.29	0.540654	0.30311	0.51	0.410102	0.41753			0.15625	0.29	0.540654	0.30311	0.51	0.410102	0.41753
	0.078125	0.38	0.654203	0.511052	0.63	0.525636	0.556758			0.078125	0.38	0.654203	0.511052	0.63	0.525636	0.556758
	0.039063	0.52	0.869686	0.780559	0.76	0.723621	0.8706			0.039063	0.52	0.869686	0.780559	0.76	0.723621	0.8706
	0.019531	0.72	0.832233	0.752201	0.87	0.659344	0.822452			0.019531	0.72	0.832233	0.752201	0.87	0.659344	0.822452
	0.009766	0.74	1.01879	0.837826	0.89	0.761784	0.793679			0.009766	0.74	1.01879	0.837826	0.89	0.761784	0.793679
	0.004883	0.92	0.989	0.998	0.87	0.899	0.91			0.004883	0.92	1	1	0.87	1	1
	0	1	1	1	1	1	1			0	1	1	1	1	1	1
Figure 2B-D, Supp. 3A+B	Time (h)	BCNC (C481S)			BCNC (WT)			BCCov (C481S)			BCCov (WT)			Cov Form Over Time
	17	0	0.04	0.04	0	0.02	0.02	0.072195	0.02	0.07	0	0.02	0	33.9696	36.125	34.851
	7	0.348986	0.32	0.33	0.009346	0.01	0.09	0.484919	0.42	0.41	0.07267	0.02	0.03	34.2377	36.81	34.222
	5.5	0.350135	0.44	0.38	0.055972	0.1	0.08	0.554147	0.61	0.58	0.118121	0.14	0.13	31.8984	34.212	30.281
	3.5	0.529626	0.64	0.52	0.0595	0.1	0.06	0.648744	0.66	0.6	0.084249	0.15	0.2	19.2614	19.251	19.858
	2	0.683314	0.72	0.69	0.155645	0.2	0.21	0.764226	0.72	0.71	0.135228	0.25	0.2	14.4701	13.211	14.325
	1	0.736567	0.81	0.78	0.281259	0.42	0.35	0.73627	0.81	0.77	0.259278	0.42	0.4	8.64192	10.214	9.488
	0.5	0.788393	0.85	0.76	0.489404	0.76	0.55	0.77578	0.82	0.75	0.463093	0.65	0.56	5.66859	6.213	5.891
	0	1	1	1	1	1	1	1	1	1	1	1	1	0	0	0
Figure 3B	Lane 1			Lane 2			Lane 3			Lane 4			Lane 5
	1	1	1	1.34326	1.09326	0.854237	1.46521	1.17838	0.957686	0.42	0.61629	0.249329	0.490874	0.573494	0.368375
Figure 3E	Normalization Standards			Lane 1			Lane 2
	1.04712	1.00541	0.982205	0.702059	0.69544	0.721075	0.746964	0.501871	0.534465
Supp Fig. 2C	uM	Cov			noncov
	5	0.055966	0	0	0	0	0
	2.5	0.109614	0	0.002414	0	0	0
	1.25	0.12832	0.229583	0.033616	0	0	0
	0.625	0.182655	0.24339	0.076987	0	0	0
	0.3125	0.224768	0.319609	0.129517	0.171461	0.089627	0.1276
	0.15625	0.451165	0.720395	0.214844	0.226745	0.282917	0.284936
	0.078125	0.4974	0.872422	0.332453	0.358042	0.678657	0.423566
	0.039063	0.604305	1.51918	0.476737	1.05793	1.17522	0.700931
	0.019531	0.874868	1.15665	0.58873	1.09234	1.18134	0.857334
	0.009766	1.07017	1.23274	0.794594	1.01354	1.22433	0.910342
	0.004883	1.04506	0.899554	1.03963	0.96609	1.24933	1.03474
	0	1	1	1	1	1	1
Supp Fig. 3C	uM	n = 1	n = 2	n = 3	n = 4	n = 5
	5	35
	10	64.7
	15	77.49
	20	95.4	95.4664	95.2557	87.7295	92.171
	30	94.2
Supp Fig. 6A	5	0.181889	0.0815698	0.224224
	2.5	0.231847	0.0517016	0.191271
	1.25	0.217579	0.0565378	0.17657
	0.625	0.226292	0.0998168	0.24
	0.3125	0.248511	0.122905	0.275433
	0.15625	0.385533	0.234234	0.374159
	0.078125	0.582172	0.58413	0.712348
	0.0390625	0.915848	0.904786	0.888562
	0.0195312	1.15977	1.03545	1.1257
	0.00976562	1.1724	1.06114	0.963132
	0	1	1	1
